# Supplementary material for: (Benzyl phenyl sulfoxide-κO)dichloridodiphenyl­tin(IV)
Source: Acta Crystallogr Sect E Struct Rep Online. 2011 Apr 29;67(Pt 5):m632. doi: 10.1107/S1600536811014474 (PMC3089264; doi:10.1107/S1600536811014474)
Supplement: Supplementary file 1 [file e-67-0m632-sup1.cif]

##############################################################################
#                                                                            #
# This CIF contains the data in a paper accepted for publication in          #
# Acta Crystallographica Section E. It conforms to the requirements of       #
# Notes for Authors for Acta Crystallographica Section E, and has been       #
# peer reviewed under the auspices of the IUCr Commission on Journals.       #
#                                                                            #
# Full details of the Crystallographic Information File format               #
# are given in the paper "The Crystallographic Information File (CIF):       #
# a New Standard Archive File for Crystallography" by S. R. Hall, F. H.      #
# Allen and I. D. Brown [Acta Cryst. (1991), A47, 655-685].                  #
#                                                                            #
# The current version of the core CIF dictionary is obtainable from          #
# ftp://ftp.iucr.org/pub/cif_core.dic.                                       #
#                                                                            #
# Software is freely available for graphical display of the structure(s)     #
# in this CIF. For information consult the CIF software page                 #
# http://www.iucr.org/resources/cif/software.                                #
#                                                                            #
# This file may be used for bona fide research purposes within the           #
# scientific community so long as proper attribution is given to the journal # 
# article from which it was obtained.                                        #
#                                                                            #
##############################################################################
data_global
_audit_creation_method     SHELXL-97
_journal_data_validation_number     ?
_journal_date_recd_electronic     2011-04-13
_journal_date_accepted     2011-04-18
_journal_name_full     'Acta Crystallographica, Section E'
_journal_year     2011
_journal_volume     67
_journal_issue      5
_journal_page_first     m632
_journal_page_last     m632
_journal_paper_category     QM
_journal_coeditor_code     WM2481
_publ_contact_author_name     'Professor Tan, Guo-Xia'
_publ_contact_author_address
;
Experimental Center
Linyi University
Linyi 276000
People's Republic of China
;
_publ_contact_author_email     guoxiatan@163.com
_publ_contact_author_fax     '86 0539 2060311'
_publ_contact_author_phone     '86 0539 2060311'
_publ_section_title
;
(Benzyl phenyl sulfoxide-\k<i>O</i>)dichloridodiphenyltin(IV)
;
loop_
    _publ_author_name
    _publ_author_address
    'Tan, Guo-Xia'
;
Experimental Center
Linyi University
Linyi 276000
People's Republic of China
;
    'Zhang, Chang-Fa'
;
Shandong Water Polytechnic
Rizhao 276826
People's Republic of China
;
    'Liu, Xi-Cheng'
;
Department of Chemistry
Qufu Normal University
Qufu 273165
People's Republic of China
;
data_I
_audit_creation_method     SHELXTL
_chemical_name_systematic
;
(Benzyl phenyl sulfoxide-\k<i>O</i>)dichloridodiphenyltin(IV)
;
_chemical_name_common     ?
_chemical_formula_moiety     'C25 H22 Cl2 O S Sn'
_chemical_formula_sum     'C25 H22 Cl2 O S Sn'
_chemical_formula_iupac     '[Sn (C6 H5)2 Cl2 (C13 H12 O S)]'
_chemical_formula_weight     560.08
_chemical_melting_point     ?
_symmetry_cell_setting     triclinic
_symmetry_space_group_name_H-M     'P -1'
_symmetry_space_group_name_Hall     '-P 1'
loop_
    _symmetry_equiv_pos_as_xyz
    'x, y, z'
    '-x, -y, -z'
_cell_length_a     9.979(5)
_cell_length_b     10.577(6)
_cell_length_c     12.104(4)
_cell_angle_alpha     87.728(5)
_cell_angle_beta     81.196(3)
_cell_angle_gamma     69.995(5)
_cell_volume     1186.2(10)
_cell_formula_units_Z     2
_cell_measurement_reflns_used     28
_cell_measurement_theta_min     5.378
_cell_measurement_theta_max     12.540
_cell_measurement_temperature     295(2)
_exptl_crystal_description     block
_exptl_crystal_colour     colourless
_exptl_crystal_size_max     0.31
_exptl_crystal_size_mid     0.24
_exptl_crystal_size_min     0.20
_exptl_crystal_density_diffrn     1.568
_exptl_crystal_density_meas     ?
_exptl_crystal_density_method     'not measured'
_exptl_crystal_F_000     560
_exptl_absorpt_coefficient_mu     1.405
_exptl_absorpt_correction_type     psi-scan
_exptl_absorpt_process_details     '(XSCANS; Bruker, 1996)'
_exptl_absorpt_correction_T_min     0.6699
_exptl_absorpt_correction_T_max     0.7664
_exptl_special_details
;
;
_diffrn_ambient_temperature     295(2)
_diffrn_radiation_type     MoK\a
_diffrn_radiation_wavelength     0.71069
_diffrn_radiation_source     'fine-focus sealed tube'
_diffrn_radiation_monochromator     graphite
_diffrn_measurement_device_type     'Bruker P4'
_diffrn_measurement_method     \w
_diffrn_detector_area_resol_mean     ?
_diffrn_reflns_number     4959
_diffrn_reflns_av_R_equivalents     0.0197
_diffrn_reflns_av_sigmaI/netI     0.0330
_diffrn_reflns_theta_min     2.05
_diffrn_reflns_theta_max     25.00
_diffrn_reflns_theta_full     25.00
_diffrn_measured_fraction_theta_max     1.000
_diffrn_measured_fraction_theta_full     1.000
_diffrn_reflns_limit_h_min     -11
_diffrn_reflns_limit_h_max     1
_diffrn_reflns_limit_k_min     -12
_diffrn_reflns_limit_k_max     12
_diffrn_reflns_limit_l_min     -14
_diffrn_reflns_limit_l_max     14
_diffrn_standards_number     3
_diffrn_standards_interval_count     97
_diffrn_standards_interval_time     ?
_diffrn_standards_decay_%     1.9
_refine_special_details
;
Refinement of <i>F</i>^2^ against ALL reflections. The weighted <i>R</i>-factor
<i>wR</i> and goodness of fit <i>S</i> are based on <i>F</i>^2^, conventional
<i>R</i>-factors <i>R</i> are based on <i>F</i>, with <i>F</i> set to zero for
negative <i>F</i>^2^. The threshold expression of <i>F</i>^2^ >
\s(<i>F</i>^2^) is used only for calculating <i>R</i>-factors(gt) <i>etc</i>.
and is not relevant to the choice of reflections for refinement.
<i>R</i>-factors based on <i>F</i>^2^ are statistically about twice as large
as those based on <i>F</i>, and <i>R</i>-factors based on ALL data will be
even larger.
;
_reflns_number_total     4170
_reflns_number_gt     3546
_reflns_threshold_expression     I>2\s(I)
_refine_ls_structure_factor_coef     Fsqd
_refine_ls_matrix_type     full
_refine_ls_R_factor_all     0.0343
_refine_ls_R_factor_gt     0.0250
_refine_ls_wR_factor_gt     0.0526
_refine_ls_wR_factor_ref     0.0559
_refine_ls_goodness_of_fit_ref     1.010
_refine_ls_restrained_S_all     1.010
_refine_ls_number_reflns     4170
_refine_ls_number_parameters     272
_refine_ls_number_restraints     0
_refine_ls_hydrogen_treatment     constr
_refine_ls_weighting_scheme     calc
_refine_ls_weighting_details
       'calc w = 1/[\s^2^(Fo^2^)+(0.0246P)^2^+0.1469P] where P=(Fo^2^+2Fc^2^)/3'
_atom_sites_solution_hydrogens     geom
_atom_sites_solution_primary     direct
_atom_sites_solution_secondary     difmap
_refine_ls_shift/su_max     0.001
_refine_ls_shift/su_mean     0.000
_refine_diff_density_max     0.261
_refine_diff_density_min     -0.342
_refine_ls_extinction_method     'SHELXL97 (Sheldrick, 2008)'
_refine_ls_extinction_coef     0.0111(5)
_refine_ls_extinction_expression
                                  'Fc^*^=kFc[1+0.001xFc^2^\l^3^/sin(2\q)]^-1/4^'
loop_
    _atom_type_symbol
    _atom_type_description
    _atom_type_scat_dispersion_real
    _atom_type_scat_dispersion_imag
    _atom_type_scat_source
    'C' 'C' 0.0033 0.0016
                         'International Tables Vol C Tables 4.2.6.8 and 6.1.1.4'
    'H' 'H' 0.0000 0.0000
                         'International Tables Vol C Tables 4.2.6.8 and 6.1.1.4'
    'O' 'O' 0.0106 0.0060
                         'International Tables Vol C Tables 4.2.6.8 and 6.1.1.4'
    'S' 'S' 0.1246 0.1234
                         'International Tables Vol C Tables 4.2.6.8 and 6.1.1.4'
    'Cl' 'Cl' 0.1484 0.1585
                         'International Tables Vol C Tables 4.2.6.8 and 6.1.1.4'
    'Sn' 'Sn' -0.6537 1.4246
                         'International Tables Vol C Tables 4.2.6.8 and 6.1.1.4'
_computing_data_collection     'XSCANS (Bruker, 1996)'
_computing_cell_refinement     'XSCANS (Bruker, 1996)'
_computing_data_reduction     'XSCANS (Bruker, 1996)'
_computing_structure_solution     'SHELXS97 (Sheldrick, 2008)'
_computing_structure_refinement     'SHELXL97 (Sheldrick, 2008)'
_computing_molecular_graphics     'ORTEP-3 for Windows (Farrugia, 1997)'
_computing_publication_material     'publCIF (Westrip, 2010)'
loop_
    _atom_site_type_symbol
    _atom_site_label
    _atom_site_fract_x
    _atom_site_fract_y
    _atom_site_fract_z
    _atom_site_U_iso_or_equiv
    _atom_site_adp_type
    _atom_site_calc_flag
    _atom_site_refinement_flags
    _atom_site_occupancy
    _atom_site_symmetry_multiplicity
    _atom_site_disorder_assembly
    _atom_site_disorder_group
    C C1 0.7386(3) 0.1721(3) 1.0500(2) 0.0430(7) Uani d . 1 1 . .
    H H1A 0.8239 0.1008 1.0298 0.052 Uiso calc R 1 1 . .
    C C2 0.7161(3) 0.2382(3) 1.1502(3) 0.0522(8) Uani d . 1 1 . .
    H H2A 0.7858 0.2109 1.1974 0.063 Uiso calc R 1 1 . .
    C C3 0.5907(3) 0.3446(3) 1.1814(3) 0.0495(8) Uani d . 1 1 . .
    H H3A 0.5759 0.3890 1.2493 0.059 Uiso calc R 1 1 . .
    C C4 0.4878(3) 0.3847(3) 1.1118(3) 0.0503(8) Uani d . 1 1 . .
    H H4A 0.4032 0.4567 1.1325 0.060 Uiso calc R 1 1 . .
    C C5 0.5097(3) 0.3183(3) 1.0111(2) 0.0442(7) Uani d . 1 1 . .
    H H5A 0.4394 0.3459 0.9644 0.053 Uiso calc R 1 1 . .
    C C6 0.6355(3) 0.2108(3) 0.9784(2) 0.0358(6) Uani d . 1 1 . .
    C C7 0.7105(3) 0.1817(3) 0.6623(2) 0.0398(6) Uani d . 1 1 . .
    C C8 0.7903(3) 0.0972(3) 0.5733(3) 0.0545(8) Uani d . 1 1 . .
    H H8A 0.8277 0.0049 0.5841 0.065 Uiso calc R 1 1 . .
    C C9 0.8148(4) 0.1490(5) 0.4686(3) 0.0718(11) Uani d . 1 1 . .
    H H9A 0.8674 0.0916 0.4091 0.086 Uiso calc R 1 1 . .
    C C10 0.7618(4) 0.2846(5) 0.4527(3) 0.0731(11) Uani d . 1 1 . .
    H H10A 0.7797 0.3194 0.3824 0.088 Uiso calc R 1 1 . .
    C C11 0.6830(5) 0.3691(4) 0.5390(3) 0.0814(12) Uani d . 1 1 . .
    H H11A 0.6472 0.4614 0.5277 0.098 Uiso calc R 1 1 . .
    C C12 0.6561(4) 0.3176(3) 0.6440(3) 0.0619(9) Uani d . 1 1 . .
    H H12A 0.6007 0.3755 0.7025 0.074 Uiso calc R 1 1 . .
    C C13 0.2765(3) 0.0805(3) 0.7273(3) 0.0526(8) Uani d . 1 1 . .
    H H13A 0.3563 -0.0034 0.7113 0.063 Uiso calc R 1 1 . .
    H H13B 0.1895 0.0584 0.7488 0.063 Uiso calc R 1 1 . .
    C C14 0.2623(3) 0.1608(3) 0.6234(3) 0.0473(7) Uani d . 1 1 . .
    C C15 0.3841(4) 0.1643(4) 0.5531(3) 0.0602(9) Uani d . 1 1 . .
    H H15A 0.4750 0.1160 0.5710 0.072 Uiso calc R 1 1 . .
    C C16 0.3713(5) 0.2394(4) 0.4561(3) 0.0794(12) Uani d . 1 1 . .
    H H16A 0.4535 0.2421 0.4095 0.095 Uiso calc R 1 1 . .
    C C17 0.2376(6) 0.3093(4) 0.4293(4) 0.0875(13) Uani d . 1 1 . .
    H H17A 0.2291 0.3590 0.3640 0.105 Uiso calc R 1 1 . .
    C C18 0.1176(5) 0.3065(4) 0.4974(4) 0.0804(12) Uani d . 1 1 . .
    H H18A 0.0272 0.3550 0.4788 0.096 Uiso calc R 1 1 . .
    C C19 0.1282(4) 0.2322(3) 0.5946(3) 0.0607(9) Uani d . 1 1 . .
    H H19A 0.0451 0.2303 0.6404 0.073 Uiso calc R 1 1 . .
    C C20 0.1536(3) 0.3141(3) 0.8516(2) 0.0427(7) Uani d . 1 1 . .
    C C21 0.1612(3) 0.4285(3) 0.7968(3) 0.0536(8) Uani d . 1 1 . .
    H H21A 0.2477 0.4298 0.7561 0.064 Uiso calc R 1 1 . .
    C C22 0.0383(4) 0.5415(3) 0.8031(3) 0.0615(9) Uani d . 1 1 . .
    H H22A 0.0424 0.6201 0.7677 0.074 Uiso calc R 1 1 . .
    C C23 -0.0899(4) 0.5380(3) 0.8615(3) 0.0599(9) Uani d . 1 1 . .
    H H23A -0.1727 0.6136 0.8648 0.072 Uiso calc R 1 1 . .
    C C24 -0.0951(3) 0.4224(4) 0.9152(3) 0.0598(9) Uani d . 1 1 . .
    H H24A -0.1821 0.4206 0.9545 0.072 Uiso calc R 1 1 . .
    C C25 0.0255(3) 0.3099(3) 0.9117(3) 0.0537(8) Uani d . 1 1 . .
    H H25A 0.0215 0.2323 0.9489 0.064 Uiso calc R 1 1 . .
    Cl Cl1 0.61881(10) -0.09242(8) 0.83415(8) 0.0626(2) Uani d . 1 1 . .
    Cl Cl2 0.93145(8) -0.02330(10) 0.82750(7) 0.0661(3) Uani d . 1 1 . .
    O O1 0.43433(19) 0.20989(19) 0.80186(16) 0.0443(5) Uani d . 1 1 . .
    S S1 0.30677(8) 0.16446(8) 0.84580(6) 0.04423(19) Uani d . 1 1 . .
    Sn Sn1 0.67532(2) 0.10548(2) 0.824114(16) 0.03808(9) Uani d . 1 1 . .
loop_
    _atom_site_aniso_label
    _atom_site_aniso_U_11
    _atom_site_aniso_U_22
    _atom_site_aniso_U_33
    _atom_site_aniso_U_12
    _atom_site_aniso_U_13
    _atom_site_aniso_U_23
    C1 0.0342(16) 0.0413(16) 0.0478(17) -0.0049(13) -0.0073(13) 0.0003(13)
    C2 0.0475(19) 0.0552(19) 0.0500(18) -0.0069(16) -0.0201(15) -0.0006(15)
    C3 0.054(2) 0.0461(18) 0.0476(18) -0.0138(16) -0.0096(15) -0.0060(14)
    C4 0.0411(18) 0.0449(18) 0.0565(19) -0.0040(14) -0.0056(15) -0.0063(14)
    C5 0.0358(16) 0.0427(17) 0.0503(17) -0.0068(13) -0.0109(14) 0.0014(13)
    C6 0.0322(15) 0.0379(15) 0.0371(14) -0.0128(12) -0.0038(12) 0.0041(12)
    C7 0.0388(16) 0.0450(16) 0.0362(15) -0.0150(13) -0.0053(12) -0.0022(12)
    C8 0.0489(19) 0.057(2) 0.0492(19) -0.0089(16) -0.0008(15) -0.0081(15)
    C9 0.069(3) 0.104(3) 0.0415(19) -0.030(2) 0.0020(18) -0.014(2)
    C10 0.082(3) 0.110(3) 0.045(2) -0.056(3) -0.0114(19) 0.017(2)
    C11 0.115(4) 0.062(2) 0.075(3) -0.038(2) -0.024(3) 0.025(2)
    C12 0.075(2) 0.050(2) 0.053(2) -0.0143(18) -0.0022(18) -0.0014(16)
    C13 0.0453(18) 0.0452(18) 0.070(2) -0.0173(15) -0.0125(16) -0.0030(15)
    C14 0.0482(19) 0.0409(17) 0.0559(19) -0.0146(15) -0.0163(15) -0.0074(14)
    C15 0.053(2) 0.066(2) 0.061(2) -0.0161(18) -0.0111(17) -0.0123(18)
    C16 0.093(3) 0.097(3) 0.058(2) -0.046(3) -0.010(2) -0.001(2)
    C17 0.123(4) 0.090(3) 0.064(3) -0.048(3) -0.035(3) 0.013(2)
    C18 0.086(3) 0.072(3) 0.086(3) -0.014(2) -0.048(3) 0.000(2)
    C19 0.051(2) 0.064(2) 0.070(2) -0.0184(18) -0.0192(18) -0.0073(18)
    C20 0.0330(16) 0.0493(17) 0.0436(16) -0.0112(14) -0.0061(13) 0.0009(13)
    C21 0.0438(18) 0.054(2) 0.061(2) -0.0180(16) 0.0014(15) 0.0038(16)
    C22 0.055(2) 0.049(2) 0.073(2) -0.0116(17) -0.0039(18) 0.0097(17)
    C23 0.0437(19) 0.053(2) 0.070(2) -0.0004(16) -0.0088(17) -0.0004(17)
    C24 0.0327(17) 0.073(2) 0.068(2) -0.0128(17) -0.0013(15) 0.0051(18)
    C25 0.0412(18) 0.061(2) 0.0567(19) -0.0175(16) -0.0034(15) 0.0114(16)
    Cl1 0.0650(6) 0.0415(4) 0.0815(6) -0.0173(4) -0.0152(5) 0.0066(4)
    Cl2 0.0340(4) 0.0797(6) 0.0649(5) 0.0063(4) -0.0071(4) -0.0047(4)
    O1 0.0304(10) 0.0503(12) 0.0515(12) -0.0122(9) -0.0082(9) 0.0028(9)
    S1 0.0355(4) 0.0484(4) 0.0464(4) -0.0117(3) -0.0062(3) 0.0047(3)
    Sn1 0.03092(12) 0.04049(12) 0.03830(12) -0.00709(8) -0.00347(8) 0.00064(8)
_geom_special_details
;
All e.s.d.'s (except the e.s.d. in the dihedral angle between two l.s. planes)
are estimated using the full covariance matrix. The cell e.s.d.'s are taken
into account individually in the estimation of e.s.d.'s in distances, angles
and torsion angles; correlations between e.s.d.'s in cell parameters are only
used when they are defined by crystal symmetry. An approximate (isotropic)
treatment of cell e.s.d.'s is used for estimating e.s.d.'s involving l.s.
planes.
;
loop_
    _geom_bond_atom_site_label_1
    _geom_bond_atom_site_label_2
    _geom_bond_site_symmetry_2
    _geom_bond_distance
    _geom_bond_publ_flag
    C1 C2 . 1.373(4) ?
    C1 C6 . 1.391(4) ?
    C1 H1A . 0.9300 ?
    C2 C3 . 1.378(4) ?
    C2 H2A . 0.9300 ?
    C3 C4 . 1.372(4) ?
    C3 H3A . 0.9300 ?
    C4 C5 . 1.382(4) ?
    C4 H4A . 0.9300 ?
    C5 C6 . 1.390(4) ?
    C5 H5A . 0.9300 ?
    C6 Sn1 . 2.127(3) ?
    C7 C12 . 1.373(4) ?
    C7 C8 . 1.386(4) ?
    C7 Sn1 . 2.114(3) ?
    C8 C9 . 1.380(5) ?
    C8 H8A . 0.9300 ?
    C9 C10 . 1.365(5) ?
    C9 H9A . 0.9300 ?
    C10 C11 . 1.360(5) ?
    C10 H10A . 0.9300 ?
    C11 C12 . 1.387(5) ?
    C11 H11A . 0.9300 ?
    C12 H12A . 0.9300 ?
    C13 C14 . 1.487(4) ?
    C13 S1 . 1.831(3) ?
    C13 H13A . 0.9700 ?
    C13 H13B . 0.9700 ?
    C14 C19 . 1.383(4) ?
    C14 C15 . 1.383(4) ?
    C15 C16 . 1.389(5) ?
    C15 H15A . 0.9300 ?
    C16 C17 . 1.368(6) ?
    C16 H16A . 0.9300 ?
    C17 C18 . 1.355(6) ?
    C17 H17A . 0.9300 ?
    C18 C19 . 1.386(5) ?
    C18 H18A . 0.9300 ?
    C19 H19A . 0.9300 ?
    C20 C21 . 1.376(4) ?
    C20 C25 . 1.385(4) ?
    C20 S1 . 1.780(3) ?
    C21 C22 . 1.384(4) ?
    C21 H21A . 0.9300 ?
    C22 C23 . 1.376(4) ?
    C22 H22A . 0.9300 ?
    C23 C24 . 1.375(5) ?
    C23 H23A . 0.9300 ?
    C24 C25 . 1.370(4) ?
    C24 H24A . 0.9300 ?
    C25 H25A . 0.9300 ?
    Cl1 Sn1 . 2.3410(13) ?
    Cl2 Sn1 . 2.4567(14) ?
    O1 S1 . 1.525(2) ?
    O1 Sn1 . 2.331(2) ?
loop_
    _geom_angle_atom_site_label_1
    _geom_angle_atom_site_label_2
    _geom_angle_atom_site_label_3
    _geom_angle_site_symmetry_1
    _geom_angle_site_symmetry_3
    _geom_angle
    _geom_angle_publ_flag
    C2 C1 C6 . . 120.8(3) ?
    C2 C1 H1A . . 119.6 ?
    C6 C1 H1A . . 119.6 ?
    C1 C2 C3 . . 120.4(3) ?
    C1 C2 H2A . . 119.8 ?
    C3 C2 H2A . . 119.8 ?
    C4 C3 C2 . . 119.8(3) ?
    C4 C3 H3A . . 120.1 ?
    C2 C3 H3A . . 120.1 ?
    C3 C4 C5 . . 120.0(3) ?
    C3 C4 H4A . . 120.0 ?
    C5 C4 H4A . . 120.0 ?
    C4 C5 C6 . . 120.9(3) ?
    C4 C5 H5A . . 119.5 ?
    C6 C5 H5A . . 119.5 ?
    C5 C6 C1 . . 118.1(3) ?
    C5 C6 Sn1 . . 122.5(2) ?
    C1 C6 Sn1 . . 119.4(2) ?
    C12 C7 C8 . . 118.6(3) ?
    C12 C7 Sn1 . . 120.1(2) ?
    C8 C7 Sn1 . . 121.3(2) ?
    C9 C8 C7 . . 120.5(3) ?
    C9 C8 H8A . . 119.8 ?
    C7 C8 H8A . . 119.8 ?
    C10 C9 C8 . . 119.9(3) ?
    C10 C9 H9A . . 120.0 ?
    C8 C9 H9A . . 120.0 ?
    C11 C10 C9 . . 120.4(3) ?
    C11 C10 H10A . . 119.8 ?
    C9 C10 H10A . . 119.8 ?
    C10 C11 C12 . . 120.0(4) ?
    C10 C11 H11A . . 120.0 ?
    C12 C11 H11A . . 120.0 ?
    C7 C12 C11 . . 120.5(3) ?
    C7 C12 H12A . . 119.7 ?
    C11 C12 H12A . . 119.7 ?
    C14 C13 S1 . . 114.6(2) ?
    C14 C13 H13A . . 108.6 ?
    S1 C13 H13A . . 108.6 ?
    C14 C13 H13B . . 108.6 ?
    S1 C13 H13B . . 108.6 ?
    H13A C13 H13B . . 107.6 ?
    C19 C14 C15 . . 118.8(3) ?
    C19 C14 C13 . . 121.0(3) ?
    C15 C14 C13 . . 120.2(3) ?
    C14 C15 C16 . . 120.4(3) ?
    C14 C15 H15A . . 119.8 ?
    C16 C15 H15A . . 119.8 ?
    C17 C16 C15 . . 119.8(4) ?
    C17 C16 H16A . . 120.1 ?
    C15 C16 H16A . . 120.1 ?
    C18 C17 C16 . . 120.3(4) ?
    C18 C17 H17A . . 119.9 ?
    C16 C17 H17A . . 119.9 ?
    C17 C18 C19 . . 120.7(4) ?
    C17 C18 H18A . . 119.6 ?
    C19 C18 H18A . . 119.6 ?
    C14 C19 C18 . . 120.0(4) ?
    C14 C19 H19A . . 120.0 ?
    C18 C19 H19A . . 120.0 ?
    C21 C20 C25 . . 121.3(3) ?
    C21 C20 S1 . . 121.5(2) ?
    C25 C20 S1 . . 117.2(2) ?
    C20 C21 C22 . . 119.0(3) ?
    C20 C21 H21A . . 120.5 ?
    C22 C21 H21A . . 120.5 ?
    C23 C22 C21 . . 120.2(3) ?
    C23 C22 H22A . . 119.9 ?
    C21 C22 H22A . . 119.9 ?
    C24 C23 C22 . . 119.8(3) ?
    C24 C23 H23A . . 120.1 ?
    C22 C23 H23A . . 120.1 ?
    C25 C24 C23 . . 121.2(3) ?
    C25 C24 H24A . . 119.4 ?
    C23 C24 H24A . . 119.4 ?
    C24 C25 C20 . . 118.5(3) ?
    C24 C25 H25A . . 120.7 ?
    C20 C25 H25A . . 120.7 ?
    S1 O1 Sn1 . . 127.97(11) ?
    O1 S1 C20 . . 104.46(13) ?
    O1 S1 C13 . . 105.54(13) ?
    C20 S1 C13 . . 98.91(14) ?
    C7 Sn1 C6 . . 126.64(11) ?
    C7 Sn1 O1 . . 82.35(9) ?
    C6 Sn1 O1 . . 89.84(9) ?
    C7 Sn1 Cl1 . . 116.24(8) ?
    C6 Sn1 Cl1 . . 115.33(8) ?
    O1 Sn1 Cl1 . . 84.46(6) ?
    C7 Sn1 Cl2 . . 94.39(8) ?
    C6 Sn1 Cl2 . . 97.34(8) ?
    O1 Sn1 Cl2 . . 172.69(5) ?
    Cl1 Sn1 Cl2 . . 91.18(4) ?
