# Supplementary material for: (Benzyl phenyl sulfoxide-κO)dichloridodiphenyl­tin(IV)
Source: Acta Crystallogr Sect E Struct Rep Online. 2011 Apr 29;67(Pt 5):m632. doi: 10.1107/S1600536811014474 (PMC3089264; doi:10.1107/S1600536811014474)
Supplement: Supplementary file 2 [file e-67-0m632-Isup2.hkl]

#
# h,k,l, Fc-squared, Fo-squared, sigma(Fo-squared) and status flag
#
data_I
_shelx_title ' 0324 in P-1'
_shelx_refln_list_code          4
_shelx_F_calc_maximum      212.61
_exptl_crystal_F_000       560.00
_reflns_d_resolution_high  0.8412
 
loop_
 _symmetry_equiv_pos_as_xyz
 'x, y, z'
 '-x, -y, -z'
 
_cell_length_a     9.9790
_cell_length_b    10.5770
_cell_length_c    12.1040
_cell_angle_alpha  87.728
_cell_angle_beta   81.196
_cell_angle_gamma  69.995
 
_shelx_F_squared_multiplier     1.000
 
loop_
 _refln_index_h
 _refln_index_k
 _refln_index_l
 _refln_F_squared_calc
 _refln_F_squared_meas
 _refln_F_squared_sigma
 _refln_observed_status
   1   0   0     3316.28     3318.97     43.46 o
   2   0   0     7938.22     7685.68     43.14 o
   3   0   0    12653.13    12573.30     68.33 o
   4   0   0     1323.05     1332.64     25.98 o
   5   0   0     3480.15     3521.12     46.19 o
   6   0   0     1297.80     1342.30     34.70 o
   7   0   0       98.49      122.11     15.46 o
   8   0   0     1148.70     1087.97     37.50 o
   9   0   0       85.24       73.00     14.96 o
  10   0   0       27.27        7.51     11.17 o
  11   0   0      277.11      251.69     30.55 o
 -10   1   0      102.48      113.78     21.60 o
  -9   1   0      262.09      264.69     21.74 o
  -8   1   0      132.87      148.94     17.32 o
  -7   1   0     1052.01     1008.93     33.89 o
  -6   1   0      507.25      510.19     24.63 o
  -5   1   0      115.84      130.76     11.80 o
  -4   1   0     3455.04     3586.15     43.95 o
  -3   1   0    18590.51    18903.64     91.52 o
  -2   1   0      878.47      867.05     16.85 o
  -1   1   0     6089.52     6110.89     31.40 o
   0   1   0    12005.80     5475.09   3546.98 o
   1   1   0      728.24      703.30      7.01 o
   2   1   0    15536.28    14483.90     60.00 o
   3   1   0     2016.07     1914.39     25.41 o
   4   1   0      344.06      370.80     14.24 o
   5   1   0     2847.34     2848.04     41.16 o
   6   1   0      534.01      565.29     22.15 o
   7   1   0      149.15      123.32     14.47 o
   8   1   0     2982.86     2948.80     55.93 o
   9   1   0       14.85        6.39     15.39 o
  10   1   0      145.23      167.81     20.80 o
  11   1   0      365.06      481.59     31.62 o
 -10   2   0      479.33      479.62     32.93 o
  -9   2   0       13.15       11.42     14.03 o
  -8   2   0       21.39       30.66     14.34 o
  -7   2   0     3928.32     3825.27     64.72 o
  -6   2   0      117.71      110.95     14.28 o
  -5   2   0      743.10      834.64     26.52 o
  -4   2   0     2023.15     1975.76     36.00 o
  -3   2   0     2655.04     2619.03     36.86 o
  -2   2   0      262.78      280.79     11.88 o
  -1   2   0       34.60       45.71      4.56 o
   0   2   0     1453.60     1508.43     25.95 o
   1   2   0     8268.96     8335.17     30.85 o
   2   2   0     3383.72     3496.50     30.94 o
   3   2   0     1490.75     1546.02     23.64 o
   4   2   0      114.59      114.77      9.81 o
   5   2   0     2903.65     2949.45     41.55 o
   6   2   0      309.06      340.50     18.08 o
   7   2   0      610.24      604.05     25.26 o
   8   2   0     1591.92     1504.22     41.13 o
   9   2   0       24.43       15.20     15.39 o
  10   2   0      569.34      577.46     33.75 o
  11   2   0      197.39      203.90     23.66 o
  -9   3   0        1.02       13.22     12.72 o
  -8   3   0      691.11      708.08     36.63 o
  -7   3   0     2477.35     2503.48     55.80 o
  -6   3   0        0.11       15.14     12.97 o
  -5   3   0     1986.90     2003.44     42.85 o
  -4   3   0      912.18      942.64     28.23 o
  -3   3   0     1614.77     1832.01     33.25 o
  -2   3   0     6859.33     7064.26     58.46 o
  -1   3   0        8.78       11.25      4.05 o
   0   3   0     1631.62     1689.34     40.57 o
   1   3   0     7582.30     7701.44    146.63 o
   2   3   0     1853.35     1957.44     26.38 o
   3   3   0     3259.99     3257.47     36.45 o
   4   3   0     2846.65     2732.87     37.29 o
   5   3   0      221.53      179.99     13.05 o
   6   3   0     1785.16     1627.77     37.54 o
   7   3   0      991.04      914.45     29.72 o
   8   3   0       38.84       44.44     11.79 o
   9   3   0      832.09      859.42     35.84 o
  10   3   0      922.58      909.91     38.39 o
  11   3   0       21.97       12.85     13.90 o
  -9   4   0       33.81       52.44     16.76 o
  -8   4   0      466.11      445.90     32.56 o
  -7   4   0      520.32      481.70     28.78 o
  -6   4   0      494.05      546.75     28.10 o
  -5   4   0     1542.84     1588.25     40.44 o
  -4   4   0        1.17        5.96      9.49 o
  -3   4   0     1176.10     1216.46     30.39 o
  -2   4   0     8844.29     8925.29     73.51 o
  -1   4   0     1631.46     1794.61     24.82 o
   0   4   0     6534.71     6695.27     39.31 o
   1   4   0     8426.46     8398.32     43.12 o
   2   4   0      159.18      183.96     10.81 o
   3   4   0     5836.00     5809.19     53.22 o
   4   4   0      566.46      531.05     20.17 o
   5   4   0       31.67       77.77     10.12 o
   6   4   0     6432.79     6544.49     70.02 o
   7   4   0      894.23      892.99     29.89 o
   8   4   0       44.77       54.93     12.66 o
   9   4   0     1247.10     1235.76     40.31 o
  10   4   0      126.37      130.24     18.87 o
  11   4   0      189.79      204.71     22.97 o
  -8   5   0        8.65       12.10     12.97 o
  -7   5   0       12.55       13.34     12.29 o
  -6   5   0      893.98      770.72     35.60 o
  -5   5   0       68.81       51.02     16.45 o
  -4   5   0      304.42      317.72     21.06 o
  -3   5   0      627.13      723.80     28.31 o
  -2   5   0     1197.90     1232.02     32.26 o
  -1   5   0     1565.58     1532.98     23.00 o
   0   5   0     2967.95     3005.74     68.76 o
   1   5   0      195.68      169.29      9.09 o
   2   5   0     1716.04     1788.29     31.78 o
   3   5   0     5635.52     5651.76     57.62 o
   4   5   0      494.73      508.88     19.79 o
   5   5   0      350.50      369.66     19.15 o
   6   5   0     2712.70     2710.11     47.39 o
   7   5   0      170.67      174.80     16.58 o
   8   5   0      227.16      229.04     20.99 o
   9   5   0      488.66      466.52     29.65 o
  10   5   0        1.08        3.10     12.04 o
  11   5   0      719.96      670.83     39.05 o
  -7   6   0      608.59      641.61     35.37 o
  -6   6   0      413.27      473.81     29.95 o
  -5   6   0       13.10       12.54     17.69 o
  -4   6   0     1697.44     1654.55     44.63 o
  -3   6   0      246.33      247.71     19.57 o
  -2   6   0       18.14       14.96     13.34 o
  -1   6   0     1850.80     1828.56     27.49 o
   0   6   0      341.84      321.13     12.75 o
   1   6   0       46.24       64.12      7.89 o
   2   6   0     1098.72     1166.77     29.83 o
   3   6   0      522.58      502.83     21.53 o
   4   6   0        0.84       -2.92      8.25 o
   5   6   0       70.34       93.86     12.91 o
   6   6   0      198.47      213.21     18.07 o
   7   6   0      482.72      504.67     24.99 o
   8   6   0      501.34      493.19     29.84 o
   9   6   0       15.77       15.33     14.34 o
  10   6   0      275.23      246.74     28.13 o
  11   6   0      215.37      274.76     25.71 o
  -6   7   0      113.29      104.35     17.88 o
  -5   7   0      415.97      369.19     27.09 o
  -4   7   0     1879.90     1897.99     53.31 o
  -3   7   0      115.27      100.26     18.07 o
  -2   7   0      277.68      291.90     22.30 o
  -1   7   0     3976.08     3906.44     43.32 o
   0   7   0       10.15       19.97      8.41 o
   1   7   0      510.78      504.90     16.12 o
   2   7   0      117.96       98.91     13.66 o
   3   7   0       16.04       33.64     10.86 o
   4   7   0     1627.33     1623.20     39.05 o
   5   7   0       87.28       82.94     13.91 o
   6   7   0      471.78      484.14     27.10 o
   7   7   0     1620.89     1610.57     44.25 o
   8   7   0      140.33      165.33     18.25 o
   9   7   0      432.68      391.09     27.28 o
  10   7   0      585.87      643.90     38.79 o
  11   7   0       67.88       77.34     19.74 o
  -5   8   0      251.73      259.82     25.52 o
  -4   8   0      621.25      599.61     36.87 o
  -3   8   0       26.41       24.02     12.85 o
  -2   8   0      491.37      488.11     29.40 o
  -1   8   0      450.67      448.57     18.37 o
   0   8   0        6.82       13.55      9.45 o
   1   8   0     1686.62     1717.64     41.12 o
   2   8   0      251.93      260.39     20.68 o
   3   8   0      928.10      931.96     34.69 o
   4   8   0     2557.01     2452.34     51.18 o
   5   8   0       40.06       20.98     14.40 o
   6   8   0      702.99      663.01     32.22 o
   7   8   0     1985.81     1937.00     49.84 o
   8   8   0        1.57       -8.32      8.81 o
   9   8   0      670.01      723.81     36.13 o
  10   8   0      259.52      280.07     27.51 o
  11   8   0       13.48       18.49     17.13 o
  -4   9   0        1.42      -10.55      8.69 o
  -3   9   0      243.48      208.65     23.16 o
  -2   9   0       11.77       23.89     13.09 o
  -1   9   0       23.95       23.64      8.55 o
   0   9   0      970.78      986.97     27.34 o
   1   9   0      212.89      231.18     16.34 o
   2   9   0       18.85       37.79     13.40 o
   3   9   0      701.51      709.58     31.60 o
   4   9   0     1576.84     1605.45     45.17 o
   5   9   0        5.80        2.30     17.00 o
   6   9   0      710.22      675.91     31.41 o
   7   9   0      287.87      311.30     27.14 o
   8   9   0        7.90       -4.47     12.66 o
   9   9   0      432.22      467.48     32.99 o
  10   9   0       61.74       90.93     20.30 o
  -3  10   0      289.91      272.39     29.50 o
  -2  10   0       64.61       28.74     16.57 o
  -1  10   0      523.43      488.83     27.63 o
   0  10   0      679.75      683.00     26.42 o
   1  10   0       18.11       32.60     10.85 o
   2  10   0      825.56      837.42     38.14 o
   3  10   0      322.53      304.57     24.66 o
   4  10   0        0.07        5.03     13.16 o
   5  10   0      284.24      277.76     24.84 o
   6  10   0      242.93      254.80     22.98 o
   7  10   0       15.51        6.76     13.03 o
   8  10   0      150.26      119.01     23.28 o
   9  10   0       48.15       38.67     26.75 o
  -1  11   0      529.53      518.68     34.77 o
   0  11   0      241.91      212.08     25.09 o
   1  11   0       95.51       80.37     13.62 o
   2  11   0      790.93      726.89     41.48 o
   3  11   0       77.06       54.44     19.30 o
   4  11   0      245.62      208.53     29.56 o
   5  11   0      454.85      439.43     34.36 o
   6  11   0        5.37       -6.89      9.68 o
   7  11   0      208.89      201.55     22.85 o
   8  11   0      135.84      113.29     21.60 o
   1  12   0      115.91       89.60     17.44 o
   2  12   0      249.27      240.44     27.32 o
   3  12   0        7.19       -7.63     10.61 o
   4  12   0      184.45      180.74     22.91 o
   5  12   0       66.40       73.92     17.88 o
   6  12   0      118.88      125.70     21.85 o
   7  12   0      279.25      259.83     27.26 o
  -6 -12   1       77.34       68.46     24.46 o
  -5 -12   1       34.85       42.02     14.71 o
  -4 -12   1        0.98        8.75     13.34 o
  -3 -12   1       21.93       10.86     14.71 o
  -2 -12   1        6.49        3.91     12.29 o
  -1 -12   1       13.01        7.17      8.78 o
  -8 -11   1        0.10        8.25     12.04 o
  -7 -11   1      196.84      193.22     23.10 o
  -6 -11   1      139.08      148.81     20.73 o
  -5 -11   1      273.85      285.31     26.52 o
  -4 -11   1      160.48      169.62     27.50 o
  -3 -11   1       16.23       12.72     15.08 o
  -2 -11   1      219.22      239.62     26.02 o
  -1 -11   1      479.98      460.74     23.46 o
   0 -11   1        2.52       -0.89      7.72 o
   1 -11   1       78.45       70.13     14.93 o
  -9 -10   1      153.76      110.94     28.25 o
  -8 -10   1      144.65      141.98     20.61 o
  -7 -10   1      265.57      265.06     23.97 o
  -6 -10   1       11.74       18.43     14.27 o
  -5 -10   1      751.09      759.50     40.37 o
  -4 -10   1      885.56      947.21     40.94 o
  -3 -10   1       70.76       54.99     15.21 o
  -2 -10   1     1277.65     1242.47     42.99 o
  -1 -10   1      857.70      849.58     26.42 o
   0 -10   1       40.12       54.20     13.87 o
   1 -10   1     1129.72     1036.33     45.76 o
   2 -10   1      518.93      521.65     33.56 o
   3 -10   1       70.90       45.25     18.99 o
 -10  -9   1       49.56       27.18     14.15 o
  -9  -9   1        2.29       14.21     11.79 o
  -8  -9   1      372.81      376.03     27.21 o
  -7  -9   1      153.09      158.57     19.62 o
  -6  -9   1      145.20      159.12     21.61 o
  -5  -9   1     1021.33     1087.08     38.92 o
  -4  -9   1      364.34      383.67     26.10 o
  -3  -9   1      165.63      183.98     19.06 o
  -2  -9   1     1297.62     1237.74     47.49 o
  -1  -9   1      629.70      624.93     23.86 o
   0  -9   1     1033.72     1027.92     53.33 o
   1  -9   1      662.73      628.01     24.56 o
   2  -9   1      365.92      373.80     26.46 o
   3  -9   1      409.09      401.66     30.13 o
   4  -9   1      433.00      385.51     32.18 o
 -10  -8   1       27.92       55.54     20.11 o
  -9  -8   1      557.07      629.20     36.92 o
  -8  -8   1      397.83      388.38     28.83 o
  -7  -8   1       43.60       47.11     13.78 o
  -6  -8   1      448.26      432.82     27.97 o
  -5  -8   1      630.05      643.48     31.28 o
  -4  -8   1        9.89       12.85     12.35 o
  -3  -8   1      584.46      617.45     27.92 o
  -2  -8   1      370.57      364.59     22.68 o
  -1  -8   1        0.73       -1.14      8.39 o
   0  -8   1      238.31      272.45     26.18 o
   1  -8   1      198.58      206.75     13.77 o
   2  -8   1      107.91       87.84     15.02 o
   3  -8   1      251.31      244.13     24.16 o
   4  -8   1        0.24        2.23     12.91 o
   5  -8   1      274.79      241.27     25.90 o
   6  -8   1      126.61      142.22     21.73 o
 -11  -7   1      181.71      167.69     26.70 o
 -10  -7   1      142.96      223.99     23.03 o
  -9  -7   1      924.24      960.72     41.63 o
  -8  -7   1      618.19      620.92     30.90 o
  -7  -7   1     1178.01     1142.70     42.31 o
  -6  -7   1      918.33      978.19     36.86 o
  -5  -7   1       35.92       39.72     13.53 o
  -4  -7   1     1411.85     1379.01     35.95 o
  -3  -7   1     1140.31     1111.12     32.36 o
  -2  -7   1       89.92       86.23     12.54 o
  -1  -7   1      150.27      168.30     12.85 o
   0  -7   1      476.89      496.91     16.53 o
   1  -7   1     1449.06     1419.62     28.96 o
   2  -7   1      566.58      549.08     26.74 o
   3  -7   1      221.38      214.32     20.74 o
   4  -7   1      461.70      501.33     29.15 o
   5  -7   1     1577.10     1454.78     48.50 o
   6  -7   1       21.90       20.54     13.22 o
 -11  -6   1       98.39       53.82     23.40 o
 -10  -6   1      484.26      552.56     32.56 o
  -9  -6   1      546.49      541.91     31.95 o
  -8  -6   1        0.07        5.52      9.31 o
  -7  -6   1     1296.96     1245.37     37.53 o
  -6  -6   1     1436.38     1511.17     39.69 o
  -5  -6   1        5.16       -1.18     11.23 o
  -4  -6   1     1212.31     1233.03     32.14 o
  -3  -6   1      160.61      168.43     13.73 o
  -2  -6   1     2621.68     2597.85     42.68 o
  -1  -6   1     1876.02     1799.84     68.26 o
   0  -6   1      367.80      393.83     15.35 o
   1  -6   1     2293.05     2289.40     65.94 o
   2  -6   1     3228.21     3092.67     52.68 o
   3  -6   1       80.98       81.69     21.60 o
   4  -6   1     1348.68     1422.50     45.26 o
   5  -6   1     1501.47     1558.84     49.38 o
   6  -6   1        2.39        1.30      9.00 o
   7  -6   1      275.19      243.13     25.21 o
 -11  -5   1      220.03      198.14     24.28 o
 -10  -5   1      406.48      395.76     30.94 o
  -9  -5   1       18.50        3.79     10.92 o
  -8  -5   1      192.69      183.19     19.13 o
  -7  -5   1      660.88      624.10     29.11 o
  -6  -5   1      322.94      338.60     20.57 o
  -5  -5   1      282.26      290.24     17.65 o
  -4  -5   1      127.79      102.65     14.78 o
  -3  -5   1       30.92       50.21      9.62 o
  -2  -5   1     3938.57     3864.72     46.90 o
  -1  -5   1     1372.48     1340.24     19.99 o
   0  -5   1      472.72      534.17     17.79 o
   1  -5   1     5312.97     5255.28     71.25 o
   2  -5   1     4246.07     4369.56     56.82 o
   3  -5   1       19.57       35.69      9.99 o
   4  -5   1      960.88     1013.71     32.45 o
   5  -5   1     1237.39     1230.83     39.39 o
   6  -5   1      310.48      311.27     23.98 o
   7  -5   1       85.61      118.06     18.19 o
   8  -5   1      338.26      307.02     27.14 o
 -11  -4   1      388.57      378.44     29.20 o
 -10  -4   1      113.40      115.90     19.62 o
  -9  -4   1     1180.55     1210.57     41.17 o
  -8  -4   1      416.48      450.50     25.05 o
  -7  -4   1        8.44       33.88     10.61 o
  -6  -4   1     4323.24     4322.91     58.48 o
  -5  -4   1     3626.24     3684.02     50.79 o
  -4  -4   1      152.57      164.28     12.73 o
  -3  -4   1     1830.50     1825.96     30.76 o
  -2  -4   1     5636.13     5601.31     50.61 o
  -1  -4   1      912.58     1027.27     15.61 o
   0  -4   1      351.39      320.80      9.85 o
   1  -4   1     4076.68     4135.08     33.03 o
   2  -4   1      427.92      489.78     18.54 o
   3  -4   1      774.82      737.23     24.48 o
   4  -4   1      340.29      410.28     20.88 o
   5  -4   1        0.51       -2.42      9.68 o
   6  -4   1      903.35      886.20     33.86 o
   7  -4   1       52.58       46.98     13.78 o
   8  -4   1        2.91       -2.23      8.81 o
   9  -4   1      145.53      139.18     20.55 o
 -11  -3   1      107.71      110.68     18.75 o
 -10  -3   1       15.33       33.64     12.66 o
  -9  -3   1     2245.60     2127.12     54.06 o
  -8  -3   1      982.55      928.65     33.88 o
  -7  -3   1       98.75      103.92     15.09 o
  -6  -3   1     4110.19     3966.06     55.05 o
  -5  -3   1     7650.72     7773.30     70.00 o
  -4  -3   1      844.31      831.87     22.40 o
  -3  -3   1     9609.93     9695.42     65.61 o
  -2  -3   1    19136.66    19309.61     87.16 o
  -1  -3   1      815.50      800.33     13.04 o
   0  -3   1     2870.29     2792.58     25.07 o
   1  -3   1      893.79      946.81     24.37 o
   2  -3   1    10007.46     9983.27     70.39 o
   3  -3   1     3653.35     3783.65     47.35 o
   4  -3   1      422.39      428.61     19.15 o
   5  -3   1      871.12      939.36     30.02 o
   6  -3   1     1175.07     1225.38     36.96 o
   7  -3   1      437.83      418.80     26.85 o
   8  -3   1      625.67      604.93     32.58 o
   9  -3   1      437.10      442.87     29.82 o
 -11  -2   1       29.31       23.65     13.78 o
 -10  -2   1       22.51       18.37     15.70 o
  -9  -2   1      936.97      907.02     37.47 o
  -8  -2   1      459.59      462.69     26.42 o
  -7  -2   1       18.84        5.71     14.71 o
  -6  -2   1     3889.08     3687.26     52.03 o
  -5  -2   1     1442.89     1407.72     30.02 o
  -4  -2   1      273.58      223.00     11.69 o
  -3  -2   1     2286.57     2111.42     28.39 o
  -2  -2   1       10.41       14.03      5.21 o
  -1  -2   1    25119.84    24970.65    136.90 o
   0  -2   1     2459.32     2456.36     19.93 o
   1  -2   1        3.01        3.31      4.01 o
   2  -2   1     8440.18     8424.50     57.60 o
   3  -2   1     5729.72     6034.63     54.87 o
   4  -2   1     6321.05     6763.49     64.70 o
   5  -2   1     2676.25     2771.23     45.79 o
   6  -2   1     1109.71     1042.54     36.59 o
   7  -2   1     1253.48     1175.05     42.38 o
   8  -2   1     1358.90     1293.22     42.81 o
   9  -2   1      215.42      198.39     21.36 o
  10  -2   1      230.50      256.32     24.90 o
 -11  -1   1       89.26      106.70     26.50 o
 -10  -1   1       93.53      133.77     25.45 o
  -9  -1   1      229.63      234.12     22.67 o
  -8  -1   1       46.03       53.50     14.09 o
  -7  -1   1       42.34       15.70     18.37 o
  -6  -1   1      244.02      228.37     18.70 o
  -5  -1   1      255.85      282.31     15.91 o
  -4  -1   1     3326.86     3298.48     39.94 o
  -3  -1   1     2895.42     3010.63     33.57 o
  -2  -1   1     1149.03     1168.55     17.68 o
  -1  -1   1     5570.56     5660.90     32.15 o
   0  -1   1     3582.67     3588.26     36.47 o
   1  -1   1     8023.33     8155.07     93.94 o
   2  -1   1     4296.98     4433.33     36.66 o
   3  -1   1      636.05      664.60     17.65 o
   4  -1   1     4207.55     4332.83     48.53 o
   5  -1   1     2910.39     2929.58     45.01 o
   6  -1   1     1051.87     1008.08     30.29 o
   7  -1   1     1480.48     1439.51     38.19 o
   8  -1   1      790.62      822.33     34.34 o
   9  -1   1       58.06       44.56     17.63 o
  10  -1   1      248.19      231.63     25.15 o
 -10   0   1      138.47      149.74     19.74 o
  -9   0   1      101.68       91.44     15.58 o
  -8   0   1     2892.42     2761.51     56.64 o
  -7   0   1      312.22      309.71     22.49 o
  -6   0   1     1175.24     1217.29     31.68 o
  -5   0   1     5768.74     5895.11     60.98 o
  -4   0   1     4207.17     4313.45     46.67 o
  -3   0   1     5743.22     5542.98     45.88 o
  -2   0   1      326.01      328.14     10.53 o
  -1   0   1      403.21      432.48     13.29 o
   1   0   1     4691.93     4830.81     18.71 o
   2   0   1    10157.83    10446.27     52.23 o
   3   0   1      440.40      463.41     13.70 o
   4   0   1     7148.90     7381.94     59.86 o
   5   0   1       32.41       50.65      9.68 o
   6   0   1       40.21       55.98     10.55 o
   7   0   1      891.47      872.72     29.20 o
   8   0   1      386.38      397.37     25.73 o
   9   0   1      266.12      292.46     22.86 o
  10   0   1       47.79       58.28     15.02 o
  11   0   1        3.86       12.60      9.68 o
 -10   1   1       30.06       21.41     13.59 o
  -9   1   1      143.79      141.05     21.17 o
  -8   1   1     1620.08     1700.07     49.22 o
  -7   1   1     1575.70     1492.77     40.75 o
  -6   1   1     3830.51     3731.88     56.28 o
  -5   1   1     4282.67     4273.86     54.57 o
  -4   1   1       19.03       14.09      8.44 o
  -3   1   1    15565.04    15590.31     84.55 o
  -2   1   1     7729.50     7741.52     49.84 o
  -1   1   1       25.31       16.10      8.07 o
   0   1   1    12298.95    12391.05     44.48 o
   1   1   1     6756.17     7141.25    154.52 o
   2   1   1     4822.02     4779.55     33.70 o
   3   1   1     9281.94     8939.13     55.36 o
   4   1   1     3187.00     3030.32     36.78 o
   5   1   1     2102.98     2122.96     35.41 o
   6   1   1      879.17      854.83     25.73 o
   7   1   1      725.78      715.47     27.63 o
   8   1   1     1616.33     1604.75     42.06 o
   9   1   1     1683.96     1677.46     47.29 o
  10   1   1      134.30      153.65     18.75 o
  11   1   1      134.32      130.36     19.00 o
 -10   2   1        1.64        6.58     12.47 o
  -9   2   1       78.37       56.67     20.79 o
  -8   2   1      979.23     1019.35     40.21 o
  -7   2   1      100.95      112.73     16.14 o
  -6   2   1      933.81      885.03     31.64 o
  -5   2   1     1073.13     1026.63     29.80 o
  -4   2   1       86.01      135.72     12.42 o
  -3   2   1    10808.97    10954.26     75.90 o
  -2   2   1      576.74      515.70     15.21 o
  -1   2   1        7.66        7.01      3.77 o
   0   2   1    20416.43    20351.39    362.41 o
   1   2   1     3309.18     3392.77     55.04 o
   2   2   1    11298.94    11172.17     57.39 o
   3   2   1      711.03      623.59     15.92 o
   4   2   1        2.19       -0.43      8.01 o
   5   2   1     8178.04     8221.77     68.76 o
   6   2   1      745.32      714.98     23.98 o
   7   2   1       41.63       43.69     10.92 o
   8   2   1     1549.05     1566.79     41.43 o
   9   2   1     2355.88     2424.30     54.46 o
  10   2   1      175.30      193.09     20.05 o
  11   2   1      606.69      692.07     37.67 o
  -9   3   1      134.93      143.77     20.11 o
  -8   3   1       23.21        4.59     13.72 o
  -7   3   1      460.18      435.04     28.22 o
  -6   3   1     1602.75     1717.48     43.13 o
  -5   3   1       61.92       34.51     15.83 o
  -4   3   1       81.37       68.72     11.55 o
  -3   3   1      929.25      870.76     24.32 o
  -2   3   1        3.75       19.73      6.95 o
  -1   3   1       15.20       16.88      7.29 o
   0   3   1      262.64      276.88      9.27 o
   1   3   1      522.91      551.66     12.10 o
   2   3   1     4626.05     4628.71     40.51 o
   3   3   1      238.20      264.42     13.49 o
   4   3   1     1436.19     1410.86     27.12 o
   5   3   1     3624.66     3661.67     46.96 o
   6   3   1      650.24      675.12     23.22 o
   7   3   1      603.79      608.41     24.26 o
   8   3   1      938.45      963.40     32.19 o
   9   3   1       20.55       17.69     18.56 o
  10   3   1      725.04      797.27     39.30 o
  11   3   1      298.79      323.70     26.58 o
  -9   4   1      113.86      128.25     20.17 o
  -8   4   1      204.43      233.28     27.69 o
  -7   4   1     1398.99     1404.73     44.43 o
  -6   4   1      619.35      604.12     29.16 o
  -5   4   1     1602.51     1600.18     41.07 o
  -4   4   1      224.84      215.54     16.71 o
  -3   4   1      191.52      238.07     16.09 o
  -2   4   1     3327.98     3338.01     45.34 o
  -1   4   1       96.66       83.26      6.76 o
   0   4   1     1198.24     1239.91     17.30 o
   1   4   1     6639.76     6914.01    118.32 o
   2   4   1     4095.21     4030.98     42.41 o
   3   4   1      581.85      593.63     17.88 o
   4   4   1     3339.32     3341.66     43.28 o
   5   4   1     1799.11     1682.35     34.07 o
   6   4   1      644.30      670.61     26.14 o
   7   4   1     1790.59     1714.55     43.75 o
   8   4   1      522.85      541.03     27.79 o
   9   4   1      185.19      209.19     19.75 o
  10   4   1      568.50      598.92     33.26 o
  11   4   1        4.82       20.73     14.15 o
  -8   5   1      427.13      424.57     32.18 o
  -7   5   1      502.17      446.26     30.39 o
  -6   5   1       41.73       38.85     14.65 o
  -5   5   1     3147.25     3112.26     61.40 o
  -4   5   1      249.59      242.06     21.24 o
  -3   5   1     1531.30     1604.36     38.28 o
  -2   5   1     5591.10     5672.02     65.54 o
  -1   5   1     1864.36     1938.91     39.65 o
   0   5   1     2240.43     2307.05     79.25 o
   1   5   1     7209.22     7433.62     46.18 o
   2   5   1     3917.29     3868.74     46.85 o
   3   5   1     6210.17     6344.22     61.07 o
   4   5   1     3098.57     3077.59     44.97 o
   5   5   1      661.42      631.00     23.78 o
   6   5   1     2603.16     2574.20     49.32 o
   7   5   1     1615.27     1618.94     39.84 o
   8   5   1       19.46       19.36     11.98 o
   9   5   1      411.12      512.39     28.33 o
  10   5   1      450.03      526.06     29.58 o
  11   5   1      188.81      155.97     22.48 o
  -7   6   1       25.97        1.55     12.72 o
  -6   6   1      593.37      506.63     31.52 o
  -5   6   1     1370.85     1353.19     43.75 o
  -4   6   1      150.13      139.45     18.38 o
  -3   6   1     1226.27     1258.15     36.78 o
  -2   6   1     3269.28     3311.96     54.95 o
  -1   6   1       91.86       97.16      9.24 o
   0   6   1     2282.44     2358.70     42.71 o
   1   6   1     2357.41     2422.79     31.95 o
   2   6   1       32.84       25.14      9.00 o
   3   6   1     1845.84     1719.52     35.38 o
   4   6   1      710.42      678.85     25.53 o
   5   6   1        0.43       -0.37      8.94 o
   6   6   1      664.53      651.35     27.00 o
   7   6   1      223.55      207.19     20.68 o
   8   6   1      348.84      351.22     24.54 o
   9   6   1      283.29      329.19     25.03 o
  10   6   1       71.29       59.59     19.06 o
  11   6   1      269.41      299.83     27.88 o
  -6   7   1      300.94      337.24     27.58 o
  -5   7   1       94.22      140.78     19.06 o
  -4   7   1      812.16      782.39     38.07 o
  -3   7   1      282.38      272.62     21.99 o
  -2   7   1       82.47       67.35     20.24 o
  -1   7   1      266.98      240.59     13.30 o
   0   7   1      817.14      817.55     36.64 o
   1   7   1        0.40       18.29      6.81 o
   2   7   1      151.22      172.50     14.90 o
   3   7   1     1088.73     1099.04     31.86 o
   4   7   1      258.24      271.48     18.76 o
   5   7   1      170.67      183.31     16.89 o
   6   7   1        4.58        5.46     12.72 o
   7   7   1        8.15       27.80     12.41 o
   8   7   1      500.04      491.79     30.89 o
   9   7   1       48.77       41.77     19.18 o
  10   7   1       30.04       25.13     15.14 o
  11   7   1      325.93      354.83     30.87 o
  -5   8   1        7.56        0.37     10.12 o
  -4   8   1      573.55      605.98     35.87 o
  -3   8   1       46.27       39.04     13.28 o
  -2   8   1      194.32      217.46     20.49 o
  -1   8   1      792.32      782.37     33.17 o
   0   8   1      152.56      166.29     13.47 o
   1   8   1     1123.50     1136.00     25.53 o
   2   8   1      481.51      568.54     25.68 o
   3   8   1        2.91       -1.80     10.43 o
   4   8   1     1226.62     1174.08     36.53 o
   5   8   1     1090.02     1065.05     35.82 o
   6   8   1        8.61      -12.47      8.32 o
   7   8   1     1227.25     1131.25     39.81 o
   8   8   1      412.47      436.01     27.34 o
   9   8   1       15.43       11.11     12.04 o
  10   8   1      119.31      106.77     20.11 o
  11   8   1      155.66      187.05     21.85 o
  -4   9   1      434.82      391.91     33.24 o
  -3   9   1        0.00        2.73     10.98 o
  -2   9   1      391.00      425.33     30.01 o
  -1   9   1      307.90      294.64     17.63 o
   0   9   1        1.69        0.20      8.25 o
   1   9   1     1898.25     1930.30     35.24 o
   2   9   1      575.51      616.18     29.29 o
   3   9   1      294.98      269.78     24.29 o
   4   9   1     2615.20     2584.81     56.78 o
   5   9   1      884.43      789.88     34.17 o
   6   9   1      131.69      148.69     18.00 o
   7   9   1      862.26      982.24     40.94 o
   8   9   1      799.93      842.73     40.06 o
   9   9   1      198.51      198.88     24.59 o
  10   9   1      161.43      169.30     30.11 o
  -3  10   1       33.66       17.63     19.05 o
  -2  10   1      207.90      214.09     23.59 o
  -1  10   1       41.37       31.42     13.25 o
   0  10   1      322.27      321.30     18.62 o
   1  10   1     1007.58     1069.87     30.59 o
   2  10   1      315.87      332.14     25.28 o
   3  10   1      193.53      206.46     18.94 o
   4  10   1     1138.99     1145.95     41.79 o
   5  10   1      149.66      142.92     26.26 o
   6  10   1      287.64      275.89     23.66 o
   7  10   1      356.33      365.21     29.76 o
   8  10   1        3.09        4.84     10.49 o
   9  10   1      135.16      159.05     21.54 o
  -1  11   1       24.08        4.06     10.52 o
   0  11   1      161.53      177.33     18.90 o
   1  11   1      286.94      314.46     18.97 o
   2  11   1       38.12       23.03     19.80 o
   3  11   1      152.23      125.91     20.05 o
   4  11   1       78.43       80.75     17.69 o
   5  11   1       17.51       12.78     13.96 o
   6  11   1       79.00       85.22     17.32 o
   7  11   1        8.64       -2.67     10.18 o
   8  11   1      113.33       99.07     23.22 o
   1  12   1        2.57       -4.92      6.78 o
   2  12   1      233.80      249.68     27.14 o
   3  12   1       14.28        0.62     10.67 o
   4  12   1      144.58      117.70     29.98 o
   5  12   1      322.59      388.93     32.42 o
   6  12   1       11.47        7.88     17.25 o
   7  12   1      159.26      155.45     26.14 o
  -6 -12   2        4.26       23.77     14.09 o
  -5 -12   2      308.19      282.46     30.56 o
  -4 -12   2       67.02       67.09     19.24 o
  -3 -12   2       22.19       14.71     15.33 o
  -2 -12   2      291.05      252.08     27.57 o
  -1 -12   2        1.48        7.27      8.11 o
  -8 -11   2       10.44       14.58     11.48 o
  -7 -11   2       31.66       22.84     16.01 o
  -6 -11   2        2.53       -0.19     10.80 o
  -5 -11   2       17.69        4.84     15.08 o
  -4 -11   2        0.09      -13.34      9.68 o
  -3 -11   2       67.19       57.85     17.69 o
  -2 -11   2        6.36       27.86     12.54 o
  -1 -11   2      131.60      143.83     14.93 o
   0 -11   2      361.79      328.62     23.01 o
   1 -11   2       97.12      101.94     16.60 o
  -9 -10   2      123.61      125.08     27.62 o
  -8 -10   2        0.09       -4.59      8.63 o
  -7 -10   2      152.45      169.86     20.86 o
  -6 -10   2      135.79      103.86     22.85 o
  -5 -10   2       57.87       62.07     17.32 o
  -4 -10   2      511.67      515.19     33.50 o
  -3 -10   2       93.77       80.88     22.41 o
  -2 -10   2       35.26       38.48     15.45 o
  -1 -10   2      649.11      665.82     25.70 o
   0 -10   2      452.34      420.94     20.52 o
   1 -10   2        2.14       -2.26      8.66 o
   2 -10   2      450.90      459.85     32.43 o
   3 -10   2      270.74      218.78     26.21 o
 -10  -9   2      262.65      273.11     29.19 o
  -9  -9   2      329.08      370.37     29.63 o
  -8  -9   2      134.56      100.69     17.69 o
  -7  -9   2      755.67      844.51     40.68 o
  -6  -9   2      353.47      367.90     26.40 o
  -5  -9   2      667.46      725.76     38.31 o
  -4  -9   2     2480.06     2421.57     56.56 o
  -3  -9   2      495.38      493.17     27.85 o
  -2  -9   2      118.96      129.81     18.69 o
  -1  -9   2     1612.28     1597.91     32.61 o
   0  -9   2       58.21       47.89     11.15 o
   1  -9   2       65.75       66.53     14.20 o
   2  -9   2      575.81      542.30     32.14 o
   3  -9   2       31.47       20.36     18.00 o
   4  -9   2      587.24      588.73     35.61 o
 -10  -8   2      147.30      133.78     21.05 o
  -9  -8   2       27.53       39.53     16.76 o
  -8  -8   2      315.79      365.05     27.64 o
  -7  -8   2     1488.79     1382.03     43.83 o
  -6  -8   2       43.00       32.77     14.59 o
  -5  -8   2      552.44      558.65     27.98 o
  -4  -8   2     1719.73     1714.67     43.77 o
  -3  -8   2       31.97       29.73     17.69 o
  -2  -8   2      334.60      355.84     22.37 o
  -1  -8   2     1247.42     1274.22     27.52 o
   0  -8   2        4.95        0.95      8.18 o
   1  -8   2     1134.77     1137.66     45.73 o
   2  -8   2       74.40       63.00     14.90 o
   3  -8   2       79.66       73.74     16.08 o
   4  -8   2      711.38      703.49     37.68 o
   5  -8   2       28.21       31.15     14.27 o
   6  -8   2      156.98      142.23     21.98 o
 -10  -7   2       36.27       25.94     14.34 o
  -9  -7   2       45.81       40.84     18.87 o
  -8  -7   2      945.37     1022.79     40.33 o
  -7  -7   2       83.74       61.33     19.49 o
  -6  -7   2       59.48       47.23     14.46 o
  -5  -7   2      350.26      371.78     22.18 o
  -4  -7   2      213.77      186.33     16.89 o
  -3  -7   2      689.07      640.68     25.83 o
  -2  -7   2      473.73      507.94     22.88 o
  -1  -7   2       18.68       29.60      7.56 o
   0  -7   2      902.18     1032.11     23.01 o
   1  -7   2      526.31      518.57     17.71 o
   2  -7   2       17.21       28.73     14.71 o
   3  -7   2      698.46      680.11     31.66 o
   4  -7   2      494.32      487.71     29.52 o
   5  -7   2      268.03      254.57     23.97 o
   6  -7   2      120.47       88.02     21.73 o
 -11  -6   2      514.31      565.41     37.04 o
 -10  -6   2       22.97       14.96     13.34 o
  -9  -6   2      251.48      262.39     24.10 o
  -8  -6   2      414.59      420.56     27.40 o
  -7  -6   2        6.89       -3.23     13.53 o
  -6  -6   2     2299.79     2402.20     48.45 o
  -5  -6   2      216.78      239.75     18.20 o
  -4  -6   2       36.35       45.80     11.85 o
  -3  -6   2     1912.92     1904.74     38.50 o
  -2  -6   2      187.54      225.03     15.47 o
  -1  -6   2     1868.07     1919.66     27.39 o
   0  -6   2     4257.91     4507.17     49.56 o
   1  -6   2        6.44       16.68      7.27 o
   2  -6   2     2424.23     2500.28     48.31 o
   3  -6   2      707.98      691.26     28.37 o
   4  -6   2        4.06       13.34      9.68 o
   5  -6   2     1568.48     1592.39     46.46 o
   6  -6   2      331.42      284.25     24.78 o
   7  -6   2        0.03        9.74     12.47 o
 -11  -5   2      135.11       89.14     20.80 o
 -10  -5   2      174.18      186.76     21.48 o
  -9  -5   2      605.14      575.96     35.31 o
  -8  -5   2      197.10      190.33     23.10 o
  -7  -5   2     1033.93      976.17     35.57 o
  -6  -5   2     3008.71     3084.48     52.51 o
  -5  -5   2        0.02        4.78     11.91 o
  -4  -5   2     4571.83     4554.24     56.33 o
  -3  -5   2     8881.98     9086.91     76.59 o
  -2  -5   2     1213.13     1235.45     27.61 o
  -1  -5   2     2811.89     2699.73     75.75 o
   0  -5   2     2415.36     2418.08     67.63 o
   1  -5   2      797.92      799.05     18.01 o
   2  -5   2     7369.91     7539.33     75.02 o
   3  -5   2      986.08      989.55     30.28 o
   4  -5   2       50.18       51.39     13.10 o
   5  -5   2     2253.56     2374.38     52.78 o
   6  -5   2       44.65       61.63     14.83 o
   7  -5   2      222.82      238.57     23.84 o
   8  -5   2      291.54      268.23     26.95 o
 -11  -4   2       16.33       13.40     11.67 o
 -10  -4   2      283.82      236.81     27.76 o
  -9  -4   2      125.77      129.69     19.24 o
  -8  -4   2       87.51       74.06     17.38 o
  -7  -4   2     1559.88     1499.98     38.33 o
  -6  -4   2      825.44      816.83     30.02 o
  -5  -4   2     1789.94     1677.45     35.42 o
  -4  -4   2     4741.51     4667.19     53.63 o
  -3  -4   2     1713.19     1793.50     31.79 o
  -2  -4   2     3943.46     3878.28     43.72 o
  -1  -4   2    10678.89    11086.35    131.98 o
   0  -4   2      491.92      504.04     12.59 o
   1  -4   2      259.45      241.02      9.96 o
   2  -4   2     5380.45     5022.28     56.09 o
   3  -4   2      289.71      368.99     18.27 o
   4  -4   2        2.79        0.99     12.47 o
   5  -4   2     1410.12     1376.37     38.80 o
   6  -4   2       43.09       58.28     13.78 o
   7  -4   2      517.55      517.57     32.07 o
   8  -4   2      300.24      283.96     25.09 o
   9  -4   2        0.75       -9.06      8.25 o
 -11  -3   2      189.29      176.95     22.66 o
 -10  -3   2      546.94      550.18     35.61 o
  -9  -3   2      240.22      221.46     23.91 o
  -8  -3   2     1177.81     1222.15     37.82 o
  -7  -3   2      688.17      644.60     27.19 o
  -6  -3   2      345.44      363.82     20.14 o
  -5  -3   2     4097.40     3928.31     51.16 o
  -4  -3   2       46.13       60.58      9.06 o
  -3  -3   2      674.55      651.27     19.57 o
  -2  -3   2    10106.33    10076.52     64.29 o
  -1  -3   2      948.51      962.81     36.12 o
   0  -3   2      275.07      298.25      8.70 o
   1  -3   2       66.85       67.97      7.92 o
   2  -3   2      314.66      332.04     14.99 o
   3  -3   2      575.83      555.77     19.67 o
   4  -3   2      943.85     1006.89     30.23 o
   5  -3   2      264.71      245.51     20.25 o
   6  -3   2      380.42      433.81     24.98 o
   7  -3   2      474.06      483.73     27.22 o
   8  -3   2        6.76        9.74     13.16 o
   9  -3   2       42.74       26.38     16.94 o
 -11  -2   2      525.13      541.50     37.78 o
 -10  -2   2      253.56      267.78     24.65 o
  -9  -2   2      842.71      856.55     37.14 o
  -8  -2   2     1948.25     2032.39     47.98 o
  -7  -2   2        1.16       -5.46      9.00 o
  -6  -2   2     2238.70     2261.14     42.11 o
  -5  -2   2     8371.30     8375.29     73.45 o
  -4  -2   2      443.16      457.09     17.36 o
  -3  -2   2     1856.18     1830.68     27.74 o
  -2  -2   2      314.92      325.11     11.70 o
  -1  -2   2     8831.52     8804.06    110.97 o
   0  -2   2    11949.77    11963.10    179.67 o
   1  -2   2      101.42      102.52      8.48 o
   2  -2   2      476.64      473.36     15.94 o
   3  -2   2    11466.49    11714.28     78.55 o
   4  -2   2      107.03      123.25     12.60 o
   5  -2   2      336.90      333.50     18.71 o
   6  -2   2     3314.74     3215.72     54.44 o
   7  -2   2      685.20      695.82     30.48 o
   8  -2   2      332.75      330.24     22.92 o
   9  -2   2      180.28      197.13     24.96 o
  10  -2   2      136.24      140.67     22.84 o
 -10  -1   2       34.28        0.74     12.78 o
  -9  -1   2      799.06      760.85     35.21 o
  -8  -1   2     1666.10     1670.76     45.12 o
  -7  -1   2      191.88      192.64     17.64 o
  -6  -1   2     1027.39     1051.20     31.04 o
  -5  -1   2     2335.10     2299.77     39.18 o
  -4  -1   2      846.92      820.62     23.20 o
  -3  -1   2     4671.67     4509.40     42.46 o
  -2  -1   2       52.40       18.56      5.84 o
  -1  -1   2     8501.78     8393.05    112.54 o
   0  -1   2     8564.51     8519.05     30.92 o
   1  -1   2     1915.90     2017.30     16.29 o
   2  -1   2     5227.24     5136.83     41.50 o
   3  -1   2     9180.52     8979.27     63.25 o
   4  -1   2        0.20       14.83      8.07 o
   5  -1   2     3787.40     3729.21     50.94 o
   6  -1   2     3938.40     3850.19     56.77 o
   7  -1   2       57.70       33.27     13.22 o
   8  -1   2     1889.66     1758.79     50.33 o
   9  -1   2      785.68      749.53     35.52 o
  10  -1   2        1.18        1.30     10.86 o
 -10   0   2       45.03       38.11     18.25 o
  -9   0   2      251.32      242.01     23.97 o
  -8   0   2        7.50       11.79      9.81 o
  -7   0   2        7.22        8.63     11.85 o
  -6   0   2       72.24       51.46     11.67 o
  -5   0   2        1.59        7.45      7.38 o
  -4   0   2     4766.50     4821.43     50.69 o
  -3   0   2      570.78      570.18     17.45 o
  -2   0   2        9.39       12.04      5.40 o
  -1   0   2     3063.95     3051.76     38.52 o
   0   0   2     2018.58     2065.43     29.62 o
   1   0   2      189.40      185.05      8.21 o
   2   0   2      789.63      762.94     15.46 o
   3   0   2    13641.54    13369.11     74.24 o
   4   0   2     1188.23     1222.95     25.51 o
   5   0   2     3372.95     3371.12     45.97 o
   6   0   2      720.83      666.07     23.72 o
   7   0   2      225.90      205.03     17.33 o
   8   0   2     4515.00     4511.14     70.70 o
   9   0   2        4.86       11.36     11.23 o
  10   0   2       19.06        3.48     10.30 o
  11   0   2      514.08      504.88     34.43 o
 -10   1   2      257.27      258.14     24.59 o
  -9   1   2        9.10       11.11     12.54 o
  -8   1   2      349.56      333.98     25.53 o
  -7   1   2     1824.05     1814.64     44.09 o
  -6   1   2      684.40      696.47     28.81 o
  -5   1   2      486.38      455.51     20.09 o
  -4   1   2     4941.10     4878.41     53.76 o
  -3   1   2      100.09       97.87      9.38 o
  -2   1   2     4740.56     4599.38     40.63 o
  -1   1   2     8346.15     8315.74     33.96 o
   0   1   2     1998.25     2106.70     44.24 o
   1   1   2     1377.15     1421.31     27.78 o
   2   1   2     4062.71     3902.83     32.77 o
   3   1   2     4304.14     4305.11     40.27 o
   4   1   2     5278.84     5482.04     50.75 o
   5   1   2     4430.32     4692.89     52.05 o
   6   1   2      119.00      129.52     14.40 o
   7   1   2      433.90      441.92     22.01 o
   8   1   2        2.04        5.40     12.23 o
   9   1   2      337.80      337.08     24.23 o
  10   1   2      529.73      505.97     32.75 o
  11   1   2       62.57       47.85     17.19 o
  -9   2   2      102.46       96.21     20.36 o
  -8   2   2     1866.39     1846.12     53.23 o
  -7   2   2     1701.59     1670.50     44.93 o
  -6   2   2      530.18      624.09     27.30 o
  -5   2   2     3473.06     3323.62     52.26 o
  -4   2   2     3942.85     3953.57     51.74 o
  -3   2   2     2101.14     2014.28     33.79 o
  -2   2   2     4515.06     4508.90     44.18 o
  -1   2   2       13.41       15.51      6.67 o
   0   2   2     1421.90     1521.56     15.19 o
   1   2   2    20927.40    21513.71    264.76 o
   2   2   2     1665.98     1691.25     24.55 o
   3   2   2     1329.39     1278.78     22.96 o
   4   2   2     7478.61     7341.13     60.03 o
   5   2   2      469.93      495.45     18.42 o
   6   2   2     5899.45     5730.21     63.31 o
   7   2   2      476.03      467.32     22.63 o
   8   2   2      663.48      633.68     28.61 o
   9   2   2     2902.38     2896.63     60.19 o
  10   2   2       12.90       10.74     12.72 o
  11   2   2      100.29       92.68     17.57 o
  -9   3   2      261.25      255.29     23.78 o
  -8   3   2      677.59      698.94     36.93 o
  -7   3   2      966.86      861.78     37.28 o
  -6   3   2     1231.82     1208.30     38.52 o
  -5   3   2     1526.24     1530.85     41.14 o
  -4   3   2      706.62      733.75     27.45 o
  -3   3   2     1436.92     1470.10     31.32 o
  -2   3   2     5149.02     5387.26     53.08 o
  -1   3   2     1119.11     1179.78     17.21 o
   0   3   2     1125.30     1095.94     14.94 o
   1   3   2       17.92       39.58      4.54 o
   2   3   2     1235.37     1248.86     22.26 o
   3   3   2     4588.19     4493.63     44.52 o
   4   3   2      800.51      748.03     20.96 o
   5   3   2     9570.80     9783.02     78.83 o
   6   3   2     6856.57     6792.25     69.90 o
   7   3   2      103.79      102.13     13.41 o
   8   3   2      688.00      693.90     28.12 o
   9   3   2     2835.39     2864.48     61.19 o
  10   3   2       18.31        8.75     15.33 o
  11   3   2      346.23      326.23     27.95 o
  -8   4   2        0.72       -2.36      8.07 o
  -7   4   2        0.86        0.62     12.16 o
  -6   4   2      879.38      759.31     32.92 o
  -5   4   2       74.24       65.55     13.28 o
  -4   4   2      174.88      169.90     16.39 o
  -3   4   2     2082.55     2179.43     41.34 o
  -2   4   2        4.04       16.26      7.76 o
  -1   4   2     1039.47      999.96     21.44 o
   0   4   2     1506.35     1528.95     46.33 o
   1   4   2       17.83       19.54      4.95 o
   2   4   2     9886.66    10019.49     69.38 o
   3   4   2     1977.91     1904.53     31.42 o
   4   4   2      103.86      160.76     12.73 o
   5   4   2     1869.54     1856.28     35.71 o
   6   4   2     2430.84     2400.11     43.54 o
   7   4   2      175.86      175.00     17.39 o
   8   4   2       52.05       60.45     13.90 o
   9   4   2      824.41      853.38     34.84 o
  10   4   2       23.22        8.13     14.58 o
  11   4   2      188.26      188.25     24.71 o
  -8   5   2      194.03      232.77     24.21 o
  -7   5   2      236.06      244.48     23.53 o
  -6   5   2      484.17      495.32     28.28 o
  -5   5   2      736.16      702.82     32.41 o
  -4   5   2     1603.31     1653.38     42.51 o
  -3   5   2      514.11      503.63     24.19 o
  -2   5   2     1716.56     1743.49     37.20 o
  -1   5   2     7841.16     7727.16     51.69 o
   0   5   2        8.25       19.99     10.21 o
   1   5   2      182.72      194.98     10.46 o
   2   5   2     9634.23     9858.09     76.05 o
   3   5   2     1264.68     1256.44     29.18 o
   4   5   2      257.69      262.60     15.72 o
   5   5   2      773.28      754.94     25.04 o
   6   5   2       21.17       25.38      9.93 o
   7   5   2      202.54      173.96     17.33 o
   8   5   2        1.26        4.41      9.43 o
   9   5   2       99.35      104.72     22.10 o
  10   5   2      161.54      199.67     27.63 o
  11   5   2       31.82       23.71     18.12 o
  -7   6   2      372.08      393.64     29.32 o
  -6   6   2       47.89       45.74     15.58 o
  -5   6   2     1425.19     1434.22     46.31 o
  -4   6   2     1784.72     1832.08     48.94 o
  -3   6   2       98.70      106.59     15.09 o
  -2   6   2     2873.78     2844.05     51.77 o
  -1   6   2     5045.58     5103.13     46.45 o
   0   6   2      135.71      130.74     10.46 o
   1   6   2     2755.29     2815.10     32.05 o
   2   6   2     3061.47     3076.44     46.54 o
   3   6   2        1.35       -0.99      7.45 o
   4   6   2     3670.42     3742.46     53.45 o
   5   6   2      194.53      189.74     15.22 o
   6   6   2      907.95      915.24     30.39 o
   7   6   2     1459.04     1473.10     43.36 o
   8   6   2        8.82       10.80     11.05 o
   9   6   2      437.72      465.31     27.28 o
  10   6   2      609.93      713.54     37.92 o
  11   6   2       35.03       31.47     15.14 o
  -6   7   2        0.54       -7.01      8.87 o
  -5   7   2     1088.02     1141.34     48.49 o
  -4   7   2      221.20      270.75     23.72 o
  -3   7   2      381.88      381.63     24.23 o
  -2   7   2      885.13      925.21     33.49 o
  -1   7   2      740.77      761.83     21.05 o
   0   7   2      322.11      319.31     15.08 o
   1   7   2      553.75      548.47     18.50 o
   2   7   2      144.27      154.12     15.59 o
   3   7   2     2052.30     2066.02     42.56 o
   4   7   2     1872.75     1821.02     41.21 o
   5   7   2        4.34       -3.16     11.42 o
   6   7   2     1460.65     1438.43     39.68 o
   7   7   2     1791.90     1842.91     46.52 o
   8   7   2      146.71      148.26     19.74 o
   9   7   2      428.66      438.50     31.57 o
  10   7   2      328.77      324.48     27.89 o
  11   7   2       22.78       30.10     15.76 o
  -5   8   2      186.64      197.25     24.09 o
  -4   8   2       12.80       11.85     14.71 o
  -3   8   2      260.63      259.47     23.66 o
  -2   8   2        1.65        3.79     13.71 o
  -1   8   2      188.71      208.49     14.42 o
   0   8   2      344.50      371.97     17.20 o
   1   8   2        5.35       -1.91      9.78 o
   2   8   2      243.40      229.94     19.44 o
   3   8   2      809.69      839.69     33.86 o
   4   8   2        8.56        9.93     17.62 o
   5   8   2      826.17      837.02     31.81 o
   6   8   2      386.98      390.86     26.47 o
   7   8   2      103.12       98.70     18.87 o
   8   8   2      110.85      124.90     18.93 o
   9   8   2      577.13      578.66     34.75 o
  10   8   2       80.20      110.55     21.85 o
  11   8   2       69.77       82.36     21.35 o
  -4   9   2      325.36      319.74     31.18 o
  -3   9   2      220.14      226.15     27.01 o
  -2   9   2      201.17      170.94     20.99 o
  -1   9   2      416.20      428.45     20.04 o
   0   9   2      856.49      862.45     25.84 o
   1   9   2      603.91      598.29     21.74 o
   2   9   2     1006.16     1045.64     38.17 o
   3   9   2      305.12      324.83     24.72 o
   4   9   2      268.52      252.92     23.04 o
   5   9   2     1074.83     1134.88     45.84 o
   6   9   2       19.44       35.25     16.88 o
   7   9   2      138.95      146.70     20.11 o
   8   9   2      420.56      467.68     34.92 o
   9   9   2       46.37       57.72     15.08 o
  10   9   2        0.72       14.71     13.09 o
  -3  10   2      173.12      132.36     29.49 o
  -2  10   2      401.26      365.72     30.81 o
  -1  10   2      657.79      634.50     25.83 o
   0  10   2        7.09        2.74      9.05 o
   1  10   2      491.66      545.86     50.84 o
   2  10   2     1354.55     1418.46     47.05 o
   3  10   2       29.64       35.00     12.04 o
   4  10   2      504.34      484.17     31.33 o
   5  10   2      689.06      649.42     33.77 o
   6  10   2        0.12        0.25     10.49 o
   7  10   2      224.17      248.26     23.97 o
   8  10   2      281.79      308.23     28.20 o
   9  10   2        6.80        9.06     11.29 o
  -1  11   2      163.16      178.35     20.58 o
   0  11   2        3.50       -3.39      7.38 o
   1  11   2      394.90      367.34     30.41 o
   2  11   2       66.58       81.25     19.05 o
   3  11   2       28.20       26.81     16.76 o
   4  11   2      219.04      152.13     27.14 o
   5  11   2      251.88      277.40     26.95 o
   6  11   2       13.41       17.13     16.26 o
   7  11   2       92.09       76.10     19.93 o
   8  11   2        8.02       18.24     12.91 o
   1  12   2       38.14       27.44     10.80 o
   2  12   2       12.90        8.19     12.10 o
   3  12   2       25.80       27.87     17.31 o
   4  12   2        5.30        6.33     12.23 o
   5  12   2       53.35       40.96     23.27 o
   6  12   2      101.79      122.22     29.79 o
   7  12   2       28.39        4.10     14.77 o
  -5 -12   3       21.60       44.06     15.64 o
  -4 -12   3       72.35       52.88     19.18 o
  -3 -12   3        4.60        6.52     11.79 o
  -2 -12   3      146.69      124.41     27.00 o
  -7 -11   3       73.96       61.76     16.57 o
  -6 -11   3        1.81       15.51     15.76 o
  -5 -11   3      194.70      213.90     25.15 o
  -4 -11   3      103.25       74.49     27.62 o
  -3 -11   3       20.69       16.26     14.27 o
  -2 -11   3      346.22      392.51     29.82 o
  -1 -11   3       58.47       59.12     14.75 o
   0 -11   3      152.43      152.60     22.75 o
   1 -11   3      326.59      388.50     25.81 o
  -8 -10   3       15.57        1.61     10.49 o
  -7 -10   3       14.57        7.82     13.03 o
  -6 -10   3       27.39       20.54     18.56 o
  -5 -10   3      257.30      264.93     26.08 o
  -4 -10   3       34.00       13.90     15.95 o
  -3 -10   3      121.77      146.69     19.68 o
  -2 -10   3      451.04      438.71     27.96 o
  -1 -10   3        0.08       -2.04      7.83 o
   0 -10   3      385.63      362.94     23.95 o
   1 -10   3      230.76      231.08     16.84 o
   2 -10   3       31.28       21.23     16.76 o
   3 -10   3      204.07      225.51     29.24 o
  -9  -9   3      213.64      228.56     26.58 o
  -8  -9   3       38.30        9.06     17.13 o
  -7  -9   3        0.89       -2.48     10.18 o
  -6  -9   3      122.26      149.24     20.49 o
  -5  -9   3      283.18      305.84     24.97 o
  -4  -9   3      287.08      322.43     24.78 o
  -3  -9   3      894.96      814.20     34.42 o
  -2  -9   3      408.92      362.89     24.67 o
  -1  -9   3      124.09      136.16     13.31 o
   0  -9   3      900.36      895.83     26.79 o
   1  -9   3       99.18       91.41     11.47 o
   2  -9   3       80.02       72.37     18.93 o
   3  -9   3      240.40      227.84     24.16 o
   4  -9   3        3.47        5.09     13.28 o
 -10  -8   3      145.28      174.44     27.63 o
  -9  -8   3      430.50      460.95     33.55 o
  -8  -8   3       63.17       62.94     16.01 o
  -7  -8   3     1235.13     1246.67     43.42 o
  -6  -8   3      895.42      912.52     36.22 o
  -5  -8   3      258.47      299.31     24.04 o
  -4  -8   3     1627.30     1687.22     45.12 o
  -3  -8   3     2068.18     2038.77     47.76 o
  -2  -8   3        1.94       15.76      9.68 o
  -1  -8   3     1731.54     1777.61     32.07 o
   0  -8   3      699.97      666.00     21.31 o
   1  -8   3       31.75       34.94     10.04 o
   2  -8   3      526.12      492.06     28.10 o
   3  -8   3      194.43      158.71     23.04 o
   4  -8   3      694.33      708.79     38.12 o
   5  -8   3      399.17      345.41     29.14 o
 -10  -7   3      322.23      306.89     29.07 o
  -9  -7   3      224.20      241.24     24.59 o
  -8  -7   3       89.19       91.81     17.07 o
  -7  -7   3     1249.46     1243.92     45.30 o
  -6  -7   3     1758.73     1659.80     45.01 o
  -5  -7   3      196.86      222.01     20.18 o
  -4  -7   3     2709.91     2659.01     52.42 o
  -3  -7   3      470.39      477.92     23.19 o
  -2  -7   3      104.16      106.41     14.03 o
  -1  -7   3     1157.77     1157.13     24.29 o
   0  -7   3      138.98      128.55     11.19 o
   1  -7   3     2443.61     2363.01     35.31 o
   2  -7   3      225.14      236.62     21.05 o
   3  -7   3       10.63        4.90     10.98 o
   4  -7   3     1698.95     1809.22     51.78 o
   5  -7   3      668.53      693.33     35.25 o
   6  -7   3       68.16       37.55     22.78 o
 -10  -6   3      266.12      263.37     25.34 o
  -9  -6   3        7.64       15.82     12.54 o
  -8  -6   3      230.95      249.52     20.99 o
  -7  -6   3      497.36      512.09     28.78 o
  -6  -6   3      164.68      170.82     17.51 o
  -5  -6   3      254.90      312.21     21.24 o
  -4  -6   3      973.35      954.29     31.09 o
  -3  -6   3      532.70      579.23     24.82 o
  -2  -6   3     1264.90     1320.76     33.27 o
  -1  -6   3      165.42      188.27     11.39 o
   0  -6   3      783.34      808.25     19.24 o
   1  -6   3     2298.90     2368.34     64.47 o
   2  -6   3      353.87      351.35     21.25 o
   3  -6   3      290.66      303.28     23.36 o
   4  -6   3      838.75      832.35     34.35 o
   5  -6   3      102.76      128.00     17.69 o
   6  -6   3      275.27      278.55     24.22 o
   7  -6   3      528.69      494.49     33.00 o
 -11  -5   3      429.27      385.80     32.43 o
 -10  -5   3        7.97       -3.04      9.06 o
  -9  -5   3      243.89      305.91     28.75 o
  -8  -5   3      381.59      404.11     24.36 o
  -7  -5   3       36.55       47.73     14.34 o
  -6  -5   3     1800.34     1766.84     41.62 o
  -5  -5   3      511.42      495.10     23.63 o
  -4  -5   3     1182.51     1154.74     30.20 o
  -3  -5   3     9741.22     9904.56     82.60 o
  -2  -5   3     3054.16     3016.93     44.63 o
  -1  -5   3      902.29      845.46     17.10 o
   0  -5   3     4034.10     4233.09    104.41 o
   1  -5   3     1622.22     1566.16     40.27 o
   2  -5   3     1490.95     1577.45     35.79 o
   3  -5   3      616.78      653.72     25.82 o
   4  -5   3      670.34      686.18     28.55 o
   5  -5   3        8.66       -8.19     11.23 o
   6  -5   3      321.08      353.76     23.85 o
   7  -5   3        7.39        1.18      9.87 o
   8  -5   3        5.88        0.93      9.74 o
 -11  -4   3      323.49      344.14     29.38 o
 -10  -4   3        7.43        0.56     10.98 o
  -9  -4   3     1170.26     1129.12     41.29 o
  -8  -4   3      153.95      165.03     18.38 o
  -7  -4   3      406.98      446.66     24.92 o
  -6  -4   3     5549.41     5526.13     69.90 o
  -5  -4   3      789.59      760.89     25.41 o
  -4  -4   3     2404.01     2362.63     40.13 o
  -3  -4   3     9109.42     9186.03     74.04 o
  -2  -4   3      997.18     1072.69     25.47 o
  -1  -4   3     6837.01     6886.15     42.97 o
   0  -4   3     4557.34     4489.96     54.65 o
   1  -4   3      661.67      644.68     25.76 o
   2  -4   3     5277.07     5319.94     59.25 o
   3  -4   3     1367.95     1366.95     33.22 o
   4  -4   3       67.05       76.04     12.04 o
   5  -4   3      980.28      975.12     33.20 o
   6  -4   3      544.76      557.91     29.59 o
   7  -4   3      152.36      144.66     20.12 o
   8  -4   3      196.09      184.78     27.82 o
   9  -4   3       89.31      120.67     19.99 o
 -11  -3   3       22.74       16.26     13.90 o
 -10  -3   3      351.92      341.95     28.51 o
  -9  -3   3      531.23      483.95     29.83 o
  -8  -3   3        0.07        2.17     12.35 o
  -7  -3   3     1183.25     1155.09     36.34 o
  -6  -3   3     4163.81     4080.15     58.76 o
  -5  -3   3        4.11        1.24     11.29 o
  -4  -3   3     2860.35     2904.80     43.34 o
  -3  -3   3     1518.78     1450.69     28.18 o
  -2  -3   3      218.14      234.24     12.31 o
  -1  -3   3     4314.59     4365.99     31.03 o
   0  -3   3     1115.17     1046.31     32.31 o
   1  -3   3      397.56      422.79     11.06 o
   2  -3   3     3149.01     3079.81     41.09 o
   3  -3   3     1017.85     1009.62     26.95 o
   4  -3   3      608.65      624.02     22.96 o
   5  -3   3     2007.03     2106.45     44.35 o
   6  -3   3      949.28      964.28     34.68 o
   7  -3   3     1786.31     1771.61     47.94 o
   8  -3   3      660.42      626.88     32.83 o
   9  -3   3       57.14       27.99     18.87 o
 -10  -2   3      396.40      398.15     29.82 o
  -9  -2   3      207.43      220.93     22.54 o
  -8  -2   3      658.55      703.32     29.85 o
  -7  -2   3      231.31      247.57     19.32 o
  -6  -2   3      240.97      249.96     17.21 o
  -5  -2   3     2513.94     2584.92     43.01 o
  -4  -2   3      736.37      665.03     20.31 o
  -3  -2   3      308.08      304.38     13.93 o
  -2  -2   3       78.30       78.67      8.57 o
  -1  -2   3      511.80      470.11     10.09 o
   0  -2   3      825.55      919.19     13.39 o
   1  -2   3       39.53       42.41      5.72 o
   2  -2   3     1831.12     1773.11     28.78 o
   3  -2   3      527.05      556.02     18.30 o
   4  -2   3      945.74      956.75     26.81 o
   5  -2   3     1032.18     1068.27     32.17 o
   6  -2   3      172.90      151.46     16.27 o
   7  -2   3     4544.77     4398.59     70.84 o
   8  -2   3      703.13      642.14     30.85 o
   9  -2   3        5.16       10.12      9.99 o
  10  -2   3      504.65      464.74     31.63 o
 -10  -1   3      417.19      460.05     33.24 o
  -9  -1   3       18.76       18.43     14.65 o
  -8  -1   3     1810.19     1797.65     46.94 o
  -7  -1   3       39.99       20.30     12.91 o
  -6  -1   3      431.51      444.17     22.01 o
  -5  -1   3     1667.53     1573.96     34.27 o
  -4  -1   3        6.84       10.18      7.32 o
  -3  -1   3     3741.34     3757.36     41.65 o
  -2  -1   3      151.85      138.00      9.07 o
  -1  -1   3       98.28       93.60      8.32 o
   0  -1   3     6399.49     6243.53     30.60 o
   1  -1   3     2027.47     2018.06     35.11 o
   2  -1   3        0.13        1.24      5.40 o
   3  -1   3    10969.18    11050.14     73.54 o
   4  -1   3     7182.09     7551.75     66.90 o
   5  -1   3      195.75      177.77     15.65 o
   6  -1   3     1407.55     1403.42     38.32 o
   7  -1   3     1660.72     1597.79     41.52 o
   8  -1   3      137.76      182.22     18.81 o
   9  -1   3      456.07      451.20     27.84 o
  10  -1   3      151.47      135.28     27.75 o
 -10   0   3       68.62       83.17     21.23 o
  -9   0   3      283.43      295.13     24.78 o
  -8   0   3     1469.69     1437.85     44.51 o
  -7   0   3        0.61      -11.29      8.81 o
  -6   0   3      788.83      742.21     26.89 o
  -5   0   3     1768.82     1780.82     36.91 o
  -4   0   3      876.17      971.43     25.00 o
  -3   0   3     4410.83     4264.23     44.91 o
  -2   0   3     1174.18     1130.01     21.17 o
  -1   0   3      534.60      515.85     22.99 o
   0   0   3    45203.06    43252.30    644.49 o
   1   0   3      326.12      328.47      7.75 o
   2   0   3     1035.43     1072.21     19.42 o
   3   0   3    10488.31    10462.06     67.46 o
   4   0   3     5416.66     5499.89     54.71 o
   5   0   3     1031.23     1023.23     27.26 o
   6   0   3     1596.58     1607.29     36.49 o
   7   0   3      189.27      212.39     16.77 o
   8   0   3     2654.54     2543.95     57.04 o
   9   0   3      232.54      212.94     25.65 o
  10   0   3        0.02       11.23     12.10 o
  11   0   3      416.92      406.17     33.92 o
 -10   1   3      170.18      130.44     21.98 o
  -9   1   3      256.14      230.77     21.36 o
  -8   1   3      502.22      490.00     30.27 o
  -7   1   3      878.32      880.76     34.29 o
  -6   1   3      568.02      523.58     26.62 o
  -5   1   3      744.37      766.05     26.89 o
  -4   1   3      467.85      463.72     18.47 o
  -3   1   3     9636.64     9444.41     70.97 o
  -2   1   3      896.53      927.63     20.49 o
  -1   1   3     1158.52     1115.31     32.66 o
   0   1   3     7831.93     7702.62     75.12 o
   1   1   3    10198.80    10637.13    151.25 o
   2   1   3     2352.82     2252.03     27.27 o
   3   1   3      107.71       79.81      7.58 o
   4   1   3       28.07       10.43      7.51 o
   5   1   3     1330.60     1319.35     30.37 o
   6   1   3      856.60      874.52     27.16 o
   7   1   3       29.38       24.64     10.18 o
   8   1   3     1990.85     1986.87     46.87 o
   9   1   3      139.71      127.52     22.60 o
  10   1   3      298.74      315.46     24.66 o
  11   1   3      464.07      509.74     34.61 o
  -9   2   3       14.65        0.99     11.60 o
  -8   2   3       29.69       37.36     15.76 o
  -7   2   3     2130.83     1997.42     49.99 o
  -6   2   3      456.40      462.14     25.17 o
  -5   2   3      151.16      164.24     15.46 o
  -4   2   3     2411.51     2465.57     42.60 o
  -3   2   3     4782.05     4868.98     53.77 o
  -2   2   3       13.67       44.75      8.38 o
  -1   2   3     1343.88     1344.04     16.93 o
   0   2   3     2373.44     2422.32     21.11 o
   1   2   3     7485.24     7471.52    187.30 o
   2   2   3     3575.19     3717.91     36.83 o
   3   2   3      395.94      394.60     14.07 o
   4   2   3      425.38      432.82     16.30 o
   5   2   3     3495.10     3463.71     46.77 o
   6   2   3      267.49      291.90     16.90 o
   7   2   3      476.16      466.31     22.94 o
   8   2   3     1182.98     1185.60     35.90 o
   9   2   3        1.61        0.19     12.60 o
  10   2   3      288.70      238.99     24.22 o
  11   2   3      120.14      143.46     19.80 o
  -9   3   3       35.12       20.42     15.39 o
  -8   3   3      506.21      475.72     32.13 o
  -7   3   3     1013.19     1042.55     42.33 o
  -6   3   3       19.41        2.98     12.54 o
  -5   3   3     1201.19     1214.23     38.59 o
  -4   3   3     1601.78     1640.35     37.61 o
  -3   3   3       51.05       50.34     10.68 o
  -2   3   3     6009.54     6019.80     59.02 o
  -1   3   3      591.00      586.86     44.66 o
   0   3   3      417.38      392.31     12.88 o
   1   3   3    14856.16    15180.50    191.23 o
   2   3   3     3280.26     3456.75     38.45 o
   3   3   3     5175.03     5170.44     49.64 o
   4   3   3     3248.61     3227.60     42.00 o
   5   3   3     1446.85     1386.66     31.32 o
   6   3   3     2607.01     2466.09     43.76 o
   7   3   3     2233.86     2144.51     44.58 o
   8   3   3        2.32       35.00     12.04 o
   9   3   3      982.38      958.02     35.73 o
  10   3   3      312.82      312.18     26.34 o
  11   3   3        1.18       -5.65      8.75 o
  -8   4   3      212.10      232.29     23.16 o
  -7   4   3      384.14      332.00     30.94 o
  -6   4   3      397.42      416.24     25.85 o
  -5   4   3      565.82      555.94     28.85 o
  -4   4   3       59.91       58.35     15.83 o
  -3   4   3      320.69      314.44     18.02 o
  -2   4   3     6261.82     6446.56     67.23 o
  -1   4   3       41.31       46.13      8.57 o
   0   4   3     2271.03     2274.19     28.65 o
   1   4   3     8019.76     8209.21    145.82 o
   2   4   3     1891.67     2042.56     32.97 o
   3   4   3     5107.60     4923.31     52.50 o
   4   4   3     4332.77     4428.28     51.96 o
   5   4   3      147.05      141.65     13.29 o
   6   4   3     7259.29     7052.02     75.16 o
   7   4   3      886.44      890.76     30.20 o
   8   4   3      261.28      264.67     21.68 o
   9   4   3     1693.43     1718.37     51.41 o
  10   4   3      203.48      242.79     23.29 o
  11   4   3      175.46      195.57     22.85 o
  -7   5   3       19.20       17.38     11.85 o
  -6   5   3      234.21      288.27     22.36 o
  -5   5   3      265.09      290.67     23.42 o
  -4   5   3      244.28      255.77     21.43 o
  -3   5   3      780.52      780.35     27.89 o
  -2   5   3     1565.96     1563.47     36.73 o
  -1   5   3      269.75      282.76     12.28 o
   0   5   3     2057.51     2067.77     37.27 o
   1   5   3      220.81      210.00     12.80 o
   2   5   3      730.34      737.39     22.49 o
   3   5   3     3165.39     3103.47     45.36 o
   4   5   3     1733.79     1803.69     36.87 o
   5   5   3      168.95      177.56     14.35 o
   6   5   3     3082.46     3063.39     51.35 o
   7   5   3      741.05      717.47     29.12 o
   8   5   3      106.45      102.24     15.77 o
   9   5   3      541.42      591.55     31.70 o
  10   5   3       58.37       37.18     23.52 o
  11   5   3      434.48      459.33     32.74 o
  -7   6   3      308.62      348.67     28.69 o
  -6   6   3      316.09      335.21     26.77 o
  -5   6   3       94.41       86.22     16.57 o
  -4   6   3     1217.60     1258.60     41.80 o
  -3   6   3      808.95      777.40     31.12 o
  -2   6   3       42.12       51.08     13.22 o
  -1   6   3     3913.03     3818.59     55.32 o
   0   6   3     1229.85     1189.31     30.57 o
   1   6   3       97.17      108.09      9.72 o
   2   6   3     3342.24     3288.23     49.91 o
   3   6   3      981.24      952.28     28.05 o
   4   6   3      214.82      208.77     17.21 o
   5   6   3      164.53      165.99     16.08 o
   6   6   3      547.50      567.24     25.62 o
   7   6   3      131.47      131.50     17.20 o
   8   6   3       73.45       72.44     13.66 o
   9   6   3       23.12       18.37     15.95 o
  10   6   3       13.53       28.73     16.51 o
  11   6   3      203.14      174.47     27.75 o
  -6   7   3      277.02      225.24     26.27 o
  -5   7   3      107.99       93.80     25.14 o
  -4   7   3     1500.18     1512.87     49.43 o
  -3   7   3      429.00      408.58     25.91 o
  -2   7   3      834.81      857.64     35.29 o
  -1   7   3     5171.10     4865.41     99.31 o
   0   7   3      113.00      136.25     26.39 o
   1   7   3     1247.47     1263.41     25.09 o
   2   7   3      895.99      875.72     29.71 o
   3   7   3        7.20        5.34      8.19 o
   4   7   3     2635.77     2716.42     53.62 o
   5   7   3      113.71      114.61     15.02 o
   6   7   3      443.47      381.09     24.12 o
   7   7   3     1716.95     1806.79     46.38 o
   8   7   3      151.86      182.47     18.19 o
   9   7   3      331.57      341.90     27.21 o
  10   7   3      358.44      347.93     27.89 o
  11   7   3      105.45      108.44     22.72 o
  -5   8   3      189.46      177.57     22.79 o
  -4   8   3      995.62     1076.99     45.05 o
  -3   8   3        7.15        0.31     10.86 o
  -2   8   3      334.96      314.15     25.90 o
  -1   8   3      426.43      439.41     50.90 o
   0   8   3      217.70      221.62     14.37 o
   1   8   3     1718.79     1766.63     32.75 o
   2   8   3       11.59       12.85     11.73 o
   3   8   3      598.61      562.72     30.60 o
   4   8   3     1485.35     1476.51     43.49 o
   5   8   3       13.91       20.91     13.65 o
   6   8   3     1446.68     1381.46     41.53 o
   7   8   3     1908.45     1898.53     51.01 o
   8   8   3       34.42       42.08     13.65 o
   9   8   3      647.33      681.23     38.55 o
  10   8   3      397.56      386.47     33.17 o
  11   8   3        0.94       -2.30     13.40 o
  -4   9   3       28.05       23.71     16.94 o
  -3   9   3      216.07      200.68     22.91 o
  -2   9   3       34.08       37.92     22.84 o
  -1   9   3       80.32       55.87     12.10 o
   0   9   3      576.53      605.23     22.98 o
   1   9   3        1.33       -5.07      7.98 o
   2   9   3      165.09      153.05     18.75 o
   3   9   3      675.82      673.65     30.97 o
   4   9   3      973.37      943.70     37.60 o
   5   9   3        3.80        3.97     12.60 o
   6   9   3      437.23      491.98     28.71 o
   7   9   3      389.57      407.70     29.88 o
   8   9   3        0.19       -7.76      9.74 o
   9   9   3      347.72      316.98     27.58 o
  10   9   3      129.74      122.42     20.11 o
  -2  10   3        0.68       -2.67     11.05 o
  -1  10   3      387.82      360.53     21.17 o
   0  10   3      311.11      302.63     19.03 o
   1  10   3        7.19        1.42      8.69 o
   2  10   3      583.47      571.68     32.82 o
   3  10   3      147.82      163.96     20.24 o
   4  10   3       31.64       13.84     21.78 o
   5  10   3       80.15       86.03     18.19 o
   6  10   3       94.09      144.32     19.68 o
   7  10   3       13.45       12.85     14.27 o
   8  10   3      109.84      110.12     27.13 o
   9  10   3       38.40       33.95     21.54 o
  -1  11   3      446.19      429.29     24.03 o
   0  11   3      325.39      354.83     20.97 o
   1  11   3        1.15       -2.45      8.68 o
   2  11   3      143.17      151.23     21.36 o
   3  11   3       82.61       53.26     21.72 o
   4  11   3       50.38       53.56     18.00 o
   5  11   3      369.83      363.84     28.89 o
   6  11   3        7.57       15.82     16.13 o
   7  11   3       96.06       56.18     18.25 o
   8  11   3       65.10       44.63     22.47 o
   2  12   3      148.65      145.83     21.29 o
   3  12   3       18.55        1.61     12.72 o
   4  12   3        8.29       14.71     13.65 o
   5  12   3       86.59       84.85     17.81 o
   6  12   3        0.89        5.83     10.43 o
  -7 -11   4       40.62       38.42     19.18 o
  -6 -11   4      167.32      196.25     22.29 o
  -5 -11   4       40.09       35.13     20.85 o
  -4 -11   4      154.23      148.44     21.98 o
  -3 -11   4       88.88       66.42     19.43 o
  -2 -11   4       87.29      102.54     20.55 o
  -1 -11   4      410.22      379.29     22.40 o
   0 -11   4       15.49       13.36     10.62 o
   1 -11   4      133.48      111.63     16.36 o
  -8 -10   4       38.50       19.80     16.69 o
  -7 -10   4      151.64      158.74     22.41 o
  -6 -10   4        6.33        8.81     13.03 o
  -5 -10   4      186.70      165.41     28.31 o
  -4 -10   4      571.83      541.79     33.38 o
  -3 -10   4        1.91        2.30     12.78 o
  -2 -10   4      555.64      565.51     33.57 o
  -1 -10   4      942.31      876.59     66.30 o
   0 -10   4        1.62       11.31      9.38 o
   1 -10   4      618.97      602.20     25.38 o
   2 -10   4      505.61      519.68     35.48 o
   3 -10   4       18.99       33.45     19.92 o
  -9  -9   4       12.99       -8.44     12.47 o
  -8  -9   4      371.11      377.25     30.69 o
  -7  -9   4      162.20      134.41     18.63 o
  -6  -9   4       70.31       73.61     18.37 o
  -5  -9   4      451.95      443.57     30.57 o
  -4  -9   4      162.37      129.08     21.23 o
  -3  -9   4        0.52        9.56     12.60 o
  -2  -9   4      873.11      820.61     34.66 o
  -1  -9   4      619.70      573.69     26.58 o
   0  -9   4       81.49      108.03     29.02 o
   1  -9   4      204.06      199.67     15.19 o
   2  -9   4      405.44      399.12     27.96 o
   3  -9   4       67.54       59.90     18.99 o
   4  -9   4      346.85      435.85     32.24 o
  -9  -8   4      310.12      362.15     28.63 o
  -8  -8   4      492.08      465.21     31.38 o
  -7  -8   4       10.17       20.60     15.82 o
  -6  -8   4      462.97      465.23     28.09 o
  -5  -8   4     1626.87     1552.51     51.16 o
  -4  -8   4       83.54       91.99     17.88 o
  -3  -8   4      471.10      461.71     26.35 o
  -2  -8   4      305.92      280.42     21.31 o
  -1  -8   4       37.53       28.62      9.70 o
   0  -8   4      348.59      329.45     17.75 o
   1  -8   4      148.37      139.63     12.59 o
   2  -8   4        0.15       -5.65      9.56 o
   3  -8   4       10.18       11.36     15.33 o
   4  -8   4       19.94       20.67     16.94 o
   5  -8   4       38.42       29.60     17.94 o
 -10  -7   4       28.22       57.22     18.18 o
  -9  -7   4      669.83      714.85     39.17 o
  -8  -7   4      558.41      527.73     31.39 o
  -7  -7   4      377.47      397.63     26.22 o
  -6  -7   4      978.16      982.94     35.86 o
  -5  -7   4      319.78      351.32     22.55 o
  -4  -7   4      530.24      504.26     28.10 o
  -3  -7   4     2726.63     2663.31     57.55 o
  -2  -7   4       61.64       64.93     12.29 o
  -1  -7   4      796.01      797.71     44.91 o
   0  -7   4     1488.03     1466.65     38.16 o
   1  -7   4      630.63      630.54     48.05 o
   2  -7   4      468.94      482.45     26.48 o
   3  -7   4      394.60      372.19     25.16 o
   4  -7   4      251.09      240.22     22.79 o
   5  -7   4      797.56      798.38     40.62 o
   6  -7   4       89.10       17.01     21.79 o
 -10  -6   4      201.34      236.50     31.11 o
  -9  -6   4      271.92      265.37     25.96 o
  -8  -6   4       71.17       64.80     15.70 o
  -7  -6   4      477.77      448.56     27.60 o
  -6  -6   4      645.74      608.35     28.05 o
  -5  -6   4      145.52      125.11     16.58 o
  -4  -6   4     1555.47     1584.00     39.96 o
  -3  -6   4     1164.32     1109.15     32.30 o
  -2  -6   4      924.37      968.10     29.59 o
  -1  -6   4     2204.57     2292.82     31.20 o
   0  -6   4      590.24      623.12     26.78 o
   1  -6   4     1725.72     1742.34     38.71 o
   2  -6   4     5619.99     5546.26     74.52 o
   3  -6   4      562.22      586.67     29.97 o
   4  -6   4      519.09      549.52     30.27 o
   5  -6   4     2361.20     2425.55     57.69 o
   6  -6   4       67.06       56.73     16.08 o
   7  -6   4      277.90      311.94     27.26 o
 -10  -5   4      171.86      197.74     23.22 o
  -9  -5   4        4.33       11.05     11.91 o
  -8  -5   4      207.80      188.59     21.92 o
  -7  -5   4      671.34      617.19     29.61 o
  -6  -5   4       59.19       44.19     13.72 o
  -5  -5   4       23.56       20.11     12.10 o
  -4  -5   4      136.35      132.20     13.85 o
  -3  -5   4       94.59       95.67     13.29 o
  -2  -5   4     2742.26     2759.75     44.45 o
  -1  -5   4     1623.30     1688.07     24.48 o
   0  -5   4      373.79      392.62     13.38 o
   1  -5   4     3296.16     3370.17     36.49 o
   2  -5   4     2200.19     2185.45     44.85 o
   3  -5   4      256.60      268.35     18.95 o
   4  -5   4     1629.15     1722.98     47.31 o
   5  -5   4     2877.76     2997.79     60.45 o
   6  -5   4       78.24       87.33     15.27 o
   7  -5   4      194.92      191.55     23.84 o
   8  -5   4      303.29      300.72     26.52 o
 -10  -4   4      341.78      384.30     28.45 o
  -9  -4   4      410.04      373.47     28.89 o
  -8  -4   4      428.74      429.83     27.03 o
  -7  -4   4       53.15       49.22     13.84 o
  -6  -4   4     1305.04     1275.55     36.55 o
  -5  -4   4     2050.88     2016.59     42.12 o
  -4  -4   4        6.56       15.08      8.94 o
  -3  -4   4      565.48      564.33     21.84 o
  -2  -4   4     3663.34     3486.17     46.69 o
  -1  -4   4       33.16       40.44      6.54 o
   0  -4   4      109.77      103.74      7.99 o
   1  -4   4     2312.38     2332.83     36.96 o
   2  -4   4      239.31      250.68     16.15 o
   3  -4   4      990.30      981.30     29.79 o
   4  -4   4      200.22      214.33     19.13 o
   5  -4   4        5.51       -9.12     13.40 o
   6  -4   4     1177.89     1183.07     41.80 o
   7  -4   4      409.87      385.22     25.72 o
   8  -4   4        5.41       13.53     10.18 o
   9  -4   4      202.91      180.62     31.29 o
 -10  -3   4       82.04       85.35     19.49 o
  -9  -3   4      848.06      932.04     39.69 o
  -8  -3   4      930.63      915.06     38.90 o
  -7  -3   4       34.70       42.39     13.78 o
  -6  -3   4     2925.17     2846.37     51.34 o
  -5  -3   4     4213.61     4172.48     57.88 o
  -4  -3   4        8.11        4.59      9.49 o
  -3  -3   4     3676.17     3682.51     46.96 o
  -2  -3   4     9687.14     9626.61     72.05 o
  -1  -3   4     2630.93     2652.11     27.41 o
   0  -3   4     3840.05     3828.28     89.25 o
   1  -3   4      775.09      763.38     16.09 o
   2  -3   4     2375.22     2386.06     38.15 o
   3  -3   4     3349.27     3427.90     49.38 o
   4  -3   4      356.47      382.30     20.26 o
   5  -3   4     1398.11     1404.75     41.74 o
   6  -3   4     2032.67     2053.78     48.50 o
   7  -3   4      155.95      135.97     23.22 o
   8  -3   4      358.83      366.89     26.09 o
   9  -3   4      386.14      330.30     27.46 o
 -10  -2   4       11.39       23.09     14.21 o
  -9  -2   4     1372.05     1425.39     47.60 o
  -8  -2   4      365.42      387.81     25.29 o
  -7  -2   4        8.86       16.76     13.84 o
  -6  -2   4     2239.12     2190.51     45.51 o
  -5  -2   4     1115.48     1136.91     30.62 o
  -4  -2   4      222.47      207.75     14.23 o
  -3  -2   4     3380.53     3268.26     42.88 o
  -2  -2   4     1150.59     1106.83     24.88 o
  -1  -2   4     4714.67     4746.93     32.32 o
   0  -2   4     5109.92     5062.23     33.04 o
   1  -2   4      573.45      650.02     18.16 o
   2  -2   4     7638.53     7852.47     63.65 o
   3  -2   4     5212.91     5261.57     56.09 o
   4  -2   4     1305.63     1304.53     31.66 o
   5  -2   4     1469.42     1511.51     38.65 o
   6  -2   4      791.08      809.82     30.44 o
   7  -2   4     1388.32     1297.64     39.84 o
   8  -2   4     1386.08     1455.20     47.68 o
   9  -2   4      244.46      270.32     24.22 o
  10  -2   4       71.12       84.16     26.32 o
 -10  -1   4      172.08      168.62     27.19 o
  -9  -1   4      702.09      710.86     36.44 o
  -8  -1   4       46.56       55.92     14.83 o
  -7  -1   4      241.92      231.97     19.50 o
  -6  -1   4      352.30      358.86     20.88 o
  -5  -1   4        2.03       -3.54     10.55 o
  -4  -1   4     3040.03     3017.07     44.23 o
  -3  -1   4      579.52      626.14     19.49 o
  -2  -1   4      421.56      426.73     15.93 o
  -1  -1   4     6194.44     6048.95     41.10 o
   0  -1   4       17.47       19.35      8.60 o
   1  -1   4     2021.12     2005.16     59.00 o
   2  -1   4     2098.77     2102.41     30.66 o
   3  -1   4      141.56      124.34     10.12 o
   4  -1   4     2686.32     2657.26     41.53 o
   5  -1   4     2185.22     2273.39     42.30 o
   6  -1   4      729.68      710.87     26.89 o
   7  -1   4     1008.01      966.57     35.87 o
   8  -1   4      945.63      950.92     36.79 o
   9  -1   4        1.98       19.86     12.54 o
  10  -1   4      145.82      167.12     22.29 o
 -10   0   4      276.31      289.58     28.26 o
  -9   0   4       11.86       15.45     11.48 o
  -8   0   4     1236.07     1307.23     44.23 o
  -7   0   4      653.27      647.80     31.28 o
  -6   0   4      322.86      335.76     21.50 o
  -5   0   4     2318.72     2371.59     44.24 o
  -4   0   4     3100.60     3082.47     45.54 o
  -3   0   4      994.51      908.20     23.65 o
  -2   0   4     4159.12     4247.09     44.56 o
  -1   0   4     2509.86     2511.26     26.09 o
   0   0   4     4160.05     4164.32     46.41 o
   1   0   4     2728.90     2597.76     61.02 o
   2   0   4      854.01      798.09     19.30 o
   3   0   4     1813.51     1778.78     29.51 o
   4   0   4     6478.14     6406.07     61.13 o
   5   0   4       32.58       53.44      9.50 o
   6   0   4       10.67        9.37      9.25 o
   7   0   4      710.77      727.79     29.93 o
   8   0   4      140.00      168.50     19.99 o
   9   0   4      137.50      150.05     19.06 o
  10   0   4       52.43       55.98     17.87 o
  11   0   4       22.63        6.33     13.03 o
  -9   1   4      134.06      115.16     26.07 o
  -8   1   4     1295.37     1345.38     45.35 o
  -7   1   4      527.49      465.35     26.73 o
  -6   1   4     1712.64     1747.98     43.02 o
  -5   1   4     2586.57     2627.90     47.78 o
  -4   1   4      708.03      677.76     25.71 o
  -3   1   4     4042.26     3891.97     48.05 o
  -2   1   4     2695.96     2558.47     35.96 o
  -1   1   4     1769.57     1876.79     20.17 o
   0   1   4     3100.72     3014.32     29.50 o
   1   1   4    15810.80    16062.41     70.34 o
   2   1   4      579.26      574.77     16.46 o
   3   1   4      860.61      810.80     20.10 o
   4   1   4     3372.15     3252.90     42.45 o
   5   1   4     1192.16     1228.98     30.59 o
   6   1   4     1114.31     1154.04     31.37 o
   7   1   4      248.66      262.62     18.20 o
   8   1   4      606.26      545.18     28.48 o
   9   1   4      720.29      705.24     33.15 o
  10   1   4        9.88        1.68      9.87 o
  11   1   4      179.10      189.67     23.41 o
  -9   2   4      213.22      177.95     25.33 o
  -8   2   4      530.12      565.69     32.19 o
  -7   2   4      224.10      212.19     21.80 o
  -6   2   4      600.72      637.70     29.23 o
  -5   2   4      866.60      869.98     32.81 o
  -4   2   4        0.61       32.15     10.86 o
  -3   2   4     4701.39     4583.24     54.97 o
  -2   2   4     1068.13     1043.45     24.47 o
  -1   2   4      252.82      287.07      9.72 o
   0   2   4     7237.28     7142.93    126.59 o
   1   2   4     7250.89     7505.04     68.26 o
   2   2   4       11.04       26.19      7.20 o
   3   2   4     1514.35     1458.12     27.33 o
   4   2   4     1168.41     1159.24     26.61 o
   5   2   4      885.88      787.27     25.74 o
   6   2   4      699.21      720.33     24.77 o
   7   2   4       95.55       79.03     16.39 o
   8   2   4     1029.18      999.03     34.38 o
   9   2   4     2519.57     2446.50     56.80 o
  10   2   4       76.29       66.97     18.68 o
  11   2   4      291.17      306.18     26.39 o
  -8   3   4       10.98        9.81     12.23 o
  -7   3   4      276.28      273.77     24.66 o
  -6   3   4     1731.60     1753.89     50.24 o
  -5   3   4      426.17      446.37     23.99 o
  -4   3   4      113.56      131.18     14.96 o
  -3   3   4     2587.49     2525.12     44.44 o
  -2   3   4      128.51      210.13     14.84 o
  -1   3   4      564.94      528.84     15.69 o
   0   3   4      835.32      866.82     40.02 o
   1   3   4      104.32      106.31      7.11 o
   2   3   4     3967.56     3982.48     44.30 o
   3   3   4       10.45       22.53      7.14 o
   4   3   4       44.01       39.48      8.32 o
   5   3   4     1497.51     1450.90     32.76 o
   6   3   4     1528.10     1507.93     36.05 o
   7   3   4        4.04       -0.87     10.05 o
   8   3   4     1184.78     1125.47     41.38 o
   9   3   4      618.32      586.97     33.14 o
  10   3   4      115.54      110.62     17.63 o
  11   3   4      429.34      422.04     31.93 o
  -8   4   4       78.49       92.54     18.74 o
  -7   4   4      556.83      558.58     32.07 o
  -6   4   4      407.49      406.17     26.41 o
  -5   4   4      471.20      454.10     28.96 o
  -4   4   4     1112.70     1047.68     34.27 o
  -3   4   4      311.52      335.96     18.52 o
  -2   4   4     2601.49     2610.24     44.82 o
  -1   4   4     1285.33     1305.58     22.83 o
   0   4   4      891.69      864.21     17.57 o
   1   4   4     9783.18    10247.33    134.92 o
   2   4   4     4005.04     3925.38     47.54 o
   3   4   4     2005.63     2033.64     35.45 o
   4   4   4     3036.95     3085.15     45.31 o
   5   4   4     3121.68     3112.80     48.55 o
   6   4   4       82.70       69.59     13.60 o
   7   4   4      850.67      845.48     31.07 o
   8   4   4      840.89      837.23     34.36 o
   9   4   4        0.21        7.01     13.47 o
  10   4   4      816.08      798.15     40.37 o
  11   4   4       17.54       18.87     13.09 o
  -7   5   4      249.72      247.34     25.58 o
  -6   5   4       53.85       43.69     13.90 o
  -5   5   4      809.86      806.78     35.15 o
  -4   5   4      103.64       85.17     18.13 o
  -3   5   4      296.86      288.63     21.31 o
  -2   5   4     4318.35     4228.41     61.17 o
  -1   5   4     2964.38     3037.10     34.84 o
   0   5   4     1975.96     1994.82     27.32 o
   1   5   4     7950.66     8269.06     59.16 o
   2   5   4     2409.03     2406.77     42.52 o
   3   5   4     6370.73     6517.96     67.70 o
   4   5   4     3275.67     3327.71     50.41 o
   5   5   4      722.57      762.24     28.26 o
   6   5   4     1509.85     1495.85     37.52 o
   7   5   4     2517.71     2419.71     52.68 o
   8   5   4       12.87       -2.23     12.41 o
   9   5   4      439.38      417.35     27.84 o
  10   5   4      527.88      584.16     34.74 o
  11   5   4       56.15       71.62     19.61 o
  -6   6   4      160.16      118.08     25.14 o
  -5   6   4      825.15      794.68     38.57 o
  -4   6   4       20.30       14.83     15.89 o
  -3   6   4      231.89      211.72     23.29 o
  -2   6   4     2122.37     2139.55     47.84 o
  -1   6   4      170.36      148.19     12.18 o
   0   6   4      862.29      877.53     24.66 o
   1   6   4     2375.46     2409.84     39.03 o
   2   6   4     1307.69     1207.73     32.33 o
   3   6   4     1050.76     1032.41     31.17 o
   4   6   4     1255.16     1263.52     34.75 o
   5   6   4        4.58       15.20      9.93 o
   6   6   4      956.03      965.39     31.83 o
   7   6   4      913.26      877.59     34.24 o
   8   6   4      351.21      342.95     26.28 o
   9   6   4      660.39      715.22     35.38 o
  10   6   4       26.25       16.20     16.07 o
  11   6   4      303.30      346.93     29.19 o
  -6   7   4      352.73      337.40     31.18 o
  -5   7   4      349.14      367.97     31.87 o
  -4   7   4      276.38      284.38     24.47 o
  -3   7   4      302.54      331.88     24.60 o
  -2   7   4       81.14       86.03     14.84 o
  -1   7   4       58.95       66.84     12.10 o
   0   7   4      879.29      851.85     22.21 o
   1   7   4       34.25       27.96      9.52 o
   2   7   4       76.40       88.58     13.90 o
   3   7   4      329.87      353.93     22.12 o
   4   7   4       57.22       68.03     13.47 o
   5   7   4       58.35       53.57     12.48 o
   6   7   4      323.65      328.53     22.24 o
   7   7   4        0.65      -14.46     10.67 o
   8   7   4      538.66      490.15     32.08 o
   9   7   4      301.74      306.83     26.34 o
  10   7   4       22.77        9.06     18.00 o
  11   7   4      558.62      559.15     40.33 o
  -5   8   4        2.76       11.98     12.66 o
  -4   8   4      596.77      696.54     37.67 o
  -3   8   4      311.63      322.11     25.40 o
  -2   8   4       62.02       68.65     16.01 o
  -1   8   4      569.15      535.52     21.40 o
   0   8   4      103.32      109.51     12.34 o
   1   8   4     1479.02     1495.81     32.43 o
   2   8   4     1279.86     1179.62     38.90 o
   3   8   4        4.96       21.16     13.09 o
   4   8   4      937.16      961.40     34.68 o
   5   8   4      748.23      767.20     32.23 o
   6   8   4        1.06       12.47     12.29 o
   7   8   4      777.64      787.09     36.46 o
   8   8   4      871.63      812.73     37.33 o
   9   8   4       22.37        9.00     14.46 o
  10   8   4       96.59       82.06     28.24 o
  11   8   4      246.21      231.37     29.37 o
  -3   9   4        3.01      -10.36      7.76 o
  -2   9   4      302.67      295.76     25.59 o
  -1   9   4      633.45      600.45     41.31 o
   0   9   4       18.24       31.84     11.79 o
   1   9   4      931.50      917.79     36.97 o
   2   9   4      319.12      330.29     24.48 o
   3   9   4      163.90      189.31     21.30 o
   4   9   4     1941.23     1961.11     52.14 o
   5   9   4      584.06      593.56     32.95 o
   6   9   4       53.10       23.15     19.43 o
   7   9   4      634.32      670.81     33.82 o
   8   9   4      565.37      562.28     33.50 o
   9   9   4      246.01      270.13     28.07 o
  10   9   4      183.29      193.34     28.87 o
  -2  10   4      189.07      251.70     25.52 o
  -1  10   4       75.12       64.96     23.96 o
   0  10   4       46.89       39.43     10.84 o
   1  10   4      579.01      606.57     25.81 o
   2  10   4       97.38       77.10     26.94 o
   3  10   4       34.06       51.26     13.53 o
   4  10   4      514.18      473.41     31.26 o
   5  10   4      216.48      178.03     25.46 o
   6  10   4      150.04      116.03     19.56 o
   7  10   4      192.79      206.76     23.10 o
   8  10   4        0.38       -6.08      8.75 o
   9  10   4       80.20       79.57     19.43 o
   0  11   4      200.70      200.75     17.59 o
   1  11   4      414.63      447.82     23.52 o
   2  11   4        0.95       -0.99     11.05 o
   3  11   4       53.77       34.26     18.25 o
   4  11   4       43.24       24.58     14.03 o
   5  11   4        0.63      -12.10      9.25 o
   6  11   4       64.41       74.11     18.50 o
   7  11   4        5.78        4.65     12.78 o
   8  11   4       47.28       60.76     16.94 o
   3  12   4      154.03      137.26     24.09 o
   4  12   4       15.92       12.41     14.52 o
   5  12   4      162.46      195.68     24.46 o
   6  12   4       23.92       10.67     14.77 o
  -6 -11   5       44.50       48.04     14.65 o
  -5 -11   5       51.07       43.76     25.38 o
  -4 -11   5        0.02        6.14     12.72 o
  -3 -11   5       79.15       49.90     20.48 o
  -2 -11   5       25.20       11.61     16.38 o
  -1 -11   5       11.75       12.75     10.99 o
   0 -11   5      101.36       98.61     14.35 o
  -7 -10   5      209.44      168.02     27.01 o
  -6 -10   5      418.07      392.08     30.07 o
  -5 -10   5        0.22       -2.30     11.36 o
  -4 -10   5      652.11      622.65     36.06 o
  -3 -10   5      177.11      185.15     22.79 o
  -2 -10   5        4.85      -12.23     10.49 o
  -1 -10   5      785.63      803.42     28.36 o
   0 -10   5      243.93      203.56     19.13 o
   1 -10   5        3.28        4.26      8.97 o
   2 -10   5      195.34      222.15     28.87 o
  -8  -9   5       49.87       38.85     19.36 o
  -7  -9   5      700.94      681.65     37.93 o
  -6  -9   5      398.25      337.66     27.77 o
  -5  -9   5      324.23      310.95     28.32 o
  -4  -9   5     1652.11     1621.55     50.27 o
  -3  -9   5      284.77      272.60     22.92 o
  -2  -9   5      261.98      260.47     24.78 o
  -1  -9   5     1296.68     1339.67     55.42 o
   0  -9   5      352.43      341.89     19.36 o
   1  -9   5       55.20       45.13     10.40 o
   2  -9   5      314.64      339.56     28.51 o
   3  -9   5       36.56       51.76     13.96 o
   4  -9   5      279.32      300.82     29.75 o
  -9  -8   5       57.62       60.20     20.98 o
  -8  -8   5      195.62      206.26     23.90 o
  -7  -8   5      327.53      337.84     27.08 o
  -6  -8   5        2.95       26.06     11.85 o
  -5  -8   5      287.22      286.40     24.60 o
  -4  -8   5      847.60      896.64     37.03 o
  -3  -8   5      184.13      198.76     21.42 o
  -2  -8   5        2.89       -4.96     11.29 o
  -1  -8   5      772.51      786.20     52.39 o
   0  -8   5      122.83      122.00     11.96 o
   1  -8   5      709.96      695.36     28.14 o
   2  -8   5      409.86      432.89     26.97 o
   3  -8   5       20.29        7.32     12.91 o
   4  -8   5      495.14      462.09     33.12 o
   5  -8   5      109.22      158.66     19.55 o
  -9  -7   5      129.92      152.71     20.42 o
  -8  -7   5      562.59      624.73     34.87 o
  -7  -7   5       35.80       36.18     14.52 o
  -6  -7   5       32.51       46.11     13.59 o
  -5  -7   5      103.30      132.66     16.95 o
  -4  -7   5        0.81        9.80     11.48 o
  -3  -7   5       51.98       43.20     14.96 o
  -2  -7   5       24.31       14.34     15.33 o
  -1  -7   5      220.43      214.42     19.78 o
   0  -7   5      113.68      134.59     13.68 o
   1  -7   5      448.05      479.97     20.24 o
   2  -7   5      314.61      337.19     22.67 o
   3  -7   5      454.61      451.92     29.71 o
   4  -7   5      988.47      973.17     39.77 o
   5  -7   5        0.50       -0.99     12.60 o
   6  -7   5       80.20       79.88     17.88 o
 -10  -6   5        2.26        1.55     10.67 o
  -9  -6   5      291.46      314.82     28.94 o
  -8  -6   5      541.88      585.63     33.32 o
  -7  -6   5        0.11        7.20     11.54 o
  -6  -6   5     1532.00     1587.56     48.71 o
  -5  -6   5       23.16       22.22     11.92 o
  -4  -6   5      105.65       94.92     13.91 o
  -3  -6   5     2248.65     2204.30     48.70 o
  -2  -6   5      240.27      235.23     18.88 o
  -1  -6   5      369.34      379.30     15.42 o
   0  -6   5     2435.12     2410.61     34.17 o
   1  -6   5      117.53      115.25     11.20 o
   2  -6   5     1894.04     1807.11     44.92 o
   3  -6   5      551.29      659.85     30.84 o
   4  -6   5      444.68      436.51     27.90 o
   5  -6   5      782.89      818.27     38.69 o
   6  -6   5      613.35      559.72     35.56 o
   7  -6   5       18.26       26.13     15.20 o
 -10  -5   5        5.50        8.13     11.60 o
  -9  -5   5      225.07      269.12     26.33 o
  -8  -5   5      135.08      116.09     17.13 o
  -7  -5   5      431.67      415.18     26.22 o
  -6  -5   5     1042.77     1015.20     36.06 o
  -5  -5   5      294.46      295.03     21.50 o
  -4  -5   5     1325.67     1261.71     34.62 o
  -3  -5   5     3238.12     3240.09     52.72 o
  -2  -5   5       92.69      108.64     15.52 o
  -1  -5   5     3339.40     3240.33     46.98 o
   0  -5   5     4138.66     4198.15     40.85 o
   1  -5   5       84.00       78.73      8.84 o
   2  -5   5     6622.38     6567.98     76.87 o
   3  -5   5      695.68      689.25     29.62 o
   4  -5   5      550.63      533.59     28.29 o
   5  -5   5     2694.64     2774.16     59.15 o
   6  -5   5      390.79      407.13     27.77 o
   7  -5   5       47.41       32.58     18.56 o
   8  -5   5      353.13      338.83     29.26 o
 -10  -4   5       90.97      103.41     20.30 o
  -9  -4   5       49.07       52.69     16.14 o
  -8  -4   5       15.19        0.99     11.79 o
  -7  -4   5      389.27      391.64     24.98 o
  -6  -4   5      630.85      665.51     30.60 o
  -5  -4   5      631.43      653.08     26.38 o
  -4  -4   5      411.35      406.19     19.95 o
  -3  -4   5     1855.46     1788.93     37.61 o
  -2  -4   5      404.69      368.96     18.22 o
  -1  -4   5     6160.46     6273.30     93.56 o
   0  -4   5      667.80      647.04     17.25 o
   1  -4   5      951.51      988.41     35.59 o
   2  -4   5     5746.90     5686.21     66.37 o
   3  -4   5      714.02      730.69     27.45 o
   4  -4   5      305.75      338.60     20.44 o
   5  -4   5     1316.80     1375.79     43.08 o
   6  -4   5       98.51       97.09     17.19 o
   7  -4   5      693.08      672.27     35.13 o
   8  -4   5      207.39      204.84     24.09 o
 -10  -3   5      457.60      428.95     32.81 o
  -9  -3   5        0.62        2.67     12.97 o
  -8  -3   5      543.62      528.61     29.03 o
  -7  -3   5      502.85      512.89     27.66 o
  -6  -3   5        5.86       26.19     10.98 o
  -5  -3   5     1796.72     1725.77     43.75 o
  -4  -3   5      343.93      307.40     18.58 o
  -3  -3   5       80.69       74.68     12.48 o
  -2  -3   5     1890.23     1770.65     33.59 o
  -1  -3   5     1634.03     1625.92     22.61 o
   0  -3   5      761.77      840.88     16.59 o
   1  -3   5     1562.64     1654.51     28.78 o
   2  -3   5      809.54      811.10     24.49 o
   3  -3   5      654.09      708.18     25.77 o
   4  -3   5       66.93       88.02     17.57 o
   5  -3   5       45.84       63.56     20.30 o
   6  -3   5      792.36      751.54     33.79 o
   7  -3   5      508.34      529.87     29.40 o
   8  -3   5       19.66       11.05     14.77 o
   9  -3   5       69.06       39.23     16.70 o
 -10  -2   5      332.67      303.41     26.40 o
  -9  -2   5      162.57      163.10     28.87 o
  -8  -2   5     2159.21     2190.95     55.91 o
  -7  -2   5      315.13      326.32     24.23 o
  -6  -2   5      807.69      827.05     30.75 o
  -5  -2   5     4514.67     4532.76     62.31 o
  -4  -2   5      198.07      224.35     15.40 o
  -3  -2   5      526.08      512.46     19.66 o
  -2  -2   5     2694.71     2698.69     39.30 o
  -1  -2   5      108.83      130.11     14.28 o
   0  -2   5     3151.88     3159.03     43.48 o
   1  -2   5       66.05      102.92      7.37 o
   2  -2   5      666.41      702.76     21.68 o
   3  -2   5     9363.38     9326.62     79.58 o
   4  -2   5       36.43       44.38      9.43 o
   5  -2   5      431.25      423.71     23.25 o
   6  -2   5     1793.50     1888.79     45.41 o
   7  -2   5      205.09      207.78     20.12 o
   8  -2   5      443.38      474.75     28.58 o
   9  -2   5      283.06      222.77     26.08 o
  10  -2   5      168.18      194.63     22.23 o
 -10  -1   5       38.99       23.09     18.80 o
  -9  -1   5      659.83      680.95     39.73 o
  -8  -1   5     1073.31     1075.98     42.21 o
  -7  -1   5        0.47       18.87     12.29 o
  -6  -1   5     1131.22     1112.63     36.76 o
  -5  -1   5     2666.78     2775.82     49.30 o
  -4  -1   5      157.92      173.51     15.46 o
  -3  -1   5     1977.26     1944.71     35.23 o
  -2  -1   5     2377.53     2272.78     35.10 o
  -1  -1   5     2922.04     2902.70     46.92 o
   0  -1   5    11842.87    11918.05     53.88 o
   1  -1   5       63.24       99.14      7.98 o
   2  -1   5     4041.44     4030.46     45.83 o
   3  -1   5     6342.07     5970.14     59.74 o
   4  -1   5       55.39       40.97     13.10 o
   5  -1   5     2755.56     2869.58     49.16 o
   6  -1   5     1709.51     1626.67     39.98 o
   7  -1   5      171.33      187.27     19.00 o
   8  -1   5      840.64      829.53     34.66 o
   9  -1   5      364.58      367.64     27.89 o
  10  -1   5       18.80        3.35     12.23 o
  -9   0   5      197.46      216.01     24.40 o
  -8   0   5       48.69       57.84     14.21 o
  -7   0   5      372.58      403.29     25.47 o
  -6   0   5      171.06      157.41     18.13 o
  -5   0   5       23.02       23.65     10.98 o
  -4   0   5     2574.92     2649.96     44.94 o
  -3   0   5      568.40      539.07     21.28 o
  -2   0   5       20.05       11.85      7.63 o
  -1   0   5     5774.02     5697.13     37.54 o
   0   0   5     8924.10     9237.13     46.47 o
   1   0   5       97.91      110.71      9.47 o
   2   0   5     2552.94     2572.73     36.58 o
   3   0   5     4268.51     4069.87     47.87 o
   4   0   5      211.84      213.15     15.28 o
   5   0   5      639.59      628.90     23.90 o
   6   0   5     1056.57     1091.72     32.41 o
   7   0   5       13.09       -9.87     10.43 o
   8   0   5     1570.81     1532.28     49.03 o
   9   0   5       65.80       66.41     14.46 o
  10   0   5        0.87       -3.23      8.44 o
  -9   1   5       57.59       67.53     16.14 o
  -8   1   5      188.38      185.96     22.85 o
  -7   1   5     1834.42     1831.76     49.87 o
  -6   1   5      185.74      175.79     18.57 o
  -5   1   5      839.44      869.25     31.75 o
  -4   1   5     4910.75     4924.56     62.20 o
  -3   1   5        5.12        8.44      8.50 o
  -2   1   5     5714.71     5826.20     58.39 o
  -1   1   5     3662.19     3741.61     31.08 o
   0   1   5      320.34      343.86     10.22 o
   1   1   5     3705.42     3737.84     89.27 o
   2   1   5      194.19      181.74     11.43 o
   3   1   5      685.16      660.59     20.00 o
   4   1   5     1064.70     1021.25     26.52 o
   5   1   5     1115.77     1107.61     29.76 o
   6   1   5       27.28       13.84      9.00 o
   7   1   5      137.57      142.93     14.90 o
   8   1   5      251.25      237.57     21.12 o
   9   1   5       34.55       12.66     14.83 o
  10   1   5      212.40      214.78     22.73 o
  11   1   5       26.20       20.60     16.45 o
  -9   2   5        3.01        8.07     10.86 o
  -8   2   5      615.66      636.73     35.99 o
  -7   2   5     1268.51     1212.40     46.16 o
  -6   2   5       82.31       88.89     14.15 o
  -5   2   5     3529.96     3589.11     60.20 o
  -4   2   5     3045.50     2971.46     51.13 o
  -3   2   5      253.17      288.02     18.82 o
  -2   2   5     4282.08     4259.26     52.54 o
  -1   2   5      560.71      572.24     14.53 o
   0   2   5     1301.56     1298.80     18.82 o
   1   2   5    11058.80    11524.85     54.45 o
   2   2   5       12.02       20.54      7.39 o
   3   2   5     1373.78     1308.73     27.52 o
   4   2   5     2900.20     2838.31     42.84 o
   5   2   5       56.16       50.96     11.48 o
   6   2   5     1429.43     1337.53     34.46 o
   7   2   5      224.47      234.58     18.07 o
   8   2   5       12.26        2.30     12.72 o
   9   2   5     1727.21     1777.41     49.66 o
  10   2   5       42.24       62.37     15.27 o
  11   2   5        1.15       -3.66      9.68 o
  -8   3   5      428.73      417.00     32.99 o
  -7   3   5      753.34      734.53     36.88 o
  -6   3   5      651.75      654.03     33.77 o
  -5   3   5      405.18      424.93     24.92 o
  -4   3   5      620.28      624.00     29.48 o
  -3   3   5     1161.01     1145.02     32.74 o
  -2   3   5     2489.04     2443.80     42.74 o
  -1   3   5        2.00        9.14      5.17 o
   0   3   5      494.17      468.00     14.65 o
   1   3   5     1811.49     1812.68     23.29 o
   2   3   5       57.27       56.55      8.57 o
   3   3   5     4440.53     4299.46     51.22 o
   4   3   5     1872.15     1814.63     35.52 o
   5   3   5     1684.17     1697.34     38.71 o
   6   3   5     5040.12     4889.97     65.88 o
   7   3   5      214.98      205.08     18.82 o
   8   3   5      165.60      159.89     20.43 o
   9   3   5     2006.11     2064.83     54.58 o
  10   3   5      401.27      415.76     29.32 o
  11   3   5      173.99      208.11     23.03 o
  -7   4   5       18.04       21.91     14.34 o
  -6   4   5      485.53      476.90     29.64 o
  -5   4   5        3.58       -4.72     10.80 o
  -4   4   5      542.06      503.54     26.98 o
  -3   4   5      754.13      780.36     29.37 o
  -2   4   5        0.42       -2.98     10.30 o
  -1   4   5      621.79      579.94     15.80 o
   0   4   5      519.78      494.63     14.56 o
   1   4   5      651.71      710.47     16.57 o
   2   4   5     4352.19     4158.02     51.64 o
   3   4   5     1400.33     1414.87     32.68 o
   4   4   5      369.70      390.46     19.40 o
   5   4   5     1285.33     1273.21     33.01 o
   6   4   5     4121.72     4108.64     60.56 o
   7   4   5      130.03      106.17     14.22 o
   8   4   5      249.40      225.46     19.94 o
   9   4   5     1348.37     1386.94     44.87 o
  10   4   5       53.96       54.74     19.74 o
  11   4   5      236.98      227.64     23.10 o
  -7   5   5      380.71      351.22     29.38 o
  -6   5   5      600.45      604.02     34.13 o
  -5   5   5      489.18      484.57     29.46 o
  -4   5   5      946.54      900.78     36.48 o
  -3   5   5       15.09       17.19     12.91 o
  -2   5   5     1263.47     1242.09     35.79 o
  -1   5   5     4608.07     4660.53     45.04 o
   0   5   5       42.10       43.86      8.34 o
   1   5   5       80.71       52.45     11.02 o
   2   5   5     2827.84     2773.39     45.70 o
   3   5   5      975.62      950.16     28.80 o
   4   5   5      659.63      653.06     26.89 o
   5   5   5     1007.48      999.57     31.22 o
   6   5   5      378.51      384.76     23.74 o
   7   5   5       21.30       31.53     13.47 o
   8   5   5      236.05      220.41     20.74 o
   9   5   5       43.67       48.29     16.39 o
  10   5   5      424.35      486.55     32.37 o
  11   5   5      221.92      208.38     27.45 o
  -6   6   5      154.64      141.05     20.74 o
  -5   6   5      641.90      656.13     35.81 o
  -4   6   5     1154.80     1197.39     42.78 o
  -3   6   5        0.99       -3.35      9.74 o
  -2   6   5      830.39      798.66     32.49 o
  -1   6   5     1564.73     1546.80     55.67 o
   0   6   5      138.83      114.28     11.53 o
   1   6   5     2249.52     2205.79     32.23 o
   2   6   5     1243.07     1196.26     33.56 o
   3   6   5        0.72       -7.57     11.23 o
   4   6   5      925.82      914.16     29.84 o
   5   6   5       98.00       92.00     13.53 o
   6   6   5      309.56      311.19     23.79 o
   7   6   5     1624.36     1676.50     45.56 o
   8   6   5       14.64        5.09     12.66 o
   9   6   5      163.68      155.53     24.52 o
  10   6   5      897.75      829.00     41.50 o
  11   6   5       14.71        4.41     13.90 o
  -5   7   5      372.36      413.52     29.32 o
  -4   7   5      293.39      305.26     28.82 o
  -3   7   5        2.06       -9.18      9.12 o
  -2   7   5      348.46      341.94     23.17 o
  -1   7   5      954.12      936.89     25.67 o
   0   7   5        1.47       -1.29      8.32 o
   1   7   5      471.75      465.14     19.24 o
   2   7   5      702.99      700.54     29.43 o
   3   7   5     1116.21     1036.16     34.96 o
   4   7   5     1054.02     1072.74     39.25 o
   5   7   5        0.27        2.11     11.48 o
   6   7   5     1011.28      998.38     36.43 o
   7   7   5     1272.80     1246.27     41.63 o
   8   7   5       44.04       38.67     16.76 o
   9   7   5      554.08      607.84     34.68 o
  10   7   5      257.83      236.67     29.50 o
  11   7   5        7.67       20.91     17.56 o
  -4   8   5        2.00        0.74     13.96 o
  -3   8   5      189.40      175.77     21.79 o
  -2   8   5       90.42      105.46     17.69 o
  -1   8   5      236.98      208.31     15.74 o
   0   8   5       84.86       92.47     29.27 o
   1   8   5      111.12      117.78     12.67 o
   2   8   5       10.68       19.55     10.55 o
   3   8   5      883.49      918.80     35.48 o
   4   8   5      806.29      861.98     34.97 o
   5   8   5      466.77      442.97     26.10 o
   6   8   5      400.60      417.13     27.53 o
   7   8   5       80.66       95.78     18.81 o
   8   8   5      329.89      333.26     28.26 o
   9   8   5      527.84      554.62     34.99 o
  10   8   5        1.61       -1.61     11.48 o
  -3   9   5      144.06      169.54     23.28 o
  -2   9   5       40.94       52.63     15.64 o
  -1   9   5      286.30      305.49     33.82 o
   0   9   5      965.47      971.40     68.21 o
   1   9   5        2.04        6.58      8.75 o
   2   9   5      625.56      624.70     31.28 o
   3   9   5      332.13      366.70     26.34 o
   4   9   5       68.02       61.95     19.68 o
   5   9   5      974.35     1035.76     43.76 o
   6   9   5      212.66      214.23     23.16 o
   7   9   5       93.97      125.51     19.37 o
   8   9   5      422.95      407.58     31.94 o
   9   9   5       14.36       -2.17     10.05 o
  10   9   5       50.36       21.23     21.60 o
  -1  10   5      448.41      431.41     24.25 o
   0  10   5      131.61      123.70     20.77 o
   1  10   5      256.34      247.14     18.38 o
   2  10   5     1507.19     1359.41     49.30 o
   3  10   5       60.11       63.49     17.63 o
   4  10   5      536.82      513.64     31.45 o
   5  10   5      561.58      596.72     37.17 o
   6  10   5        1.72        0.62     11.48 o
   7  10   5      147.51      133.54     22.72 o
   8  10   5      227.84      220.93     24.22 o
   9  10   5        0.74       15.39     13.53 o
   0  11   5        6.50        3.72     17.28 o
   1  11   5      470.25      446.28     24.55 o
   2  11   5      169.10      161.23     23.28 o
   3  11   5        0.15        8.56     10.36 o
   4  11   5      238.21      213.12     25.83 o
   5  11   5      130.73      135.95     20.73 o
   6  11   5       24.55       15.89     16.69 o
   7  11   5       37.57       24.33     20.29 o
   8  11   5       25.38       -2.73     15.20 o
  -4 -11   6      116.56      114.03     21.17 o
  -3 -11   6        1.05        0.25     10.80 o
  -2 -11   6      252.25      282.05     35.77 o
  -1 -11   6      177.29      178.29     22.44 o
  -6 -10   6       76.89       61.45     17.07 o
  -5 -10   6      241.27      229.51     24.96 o
  -4 -10   6       19.43        0.25     12.10 o
  -3 -10   6       45.08       69.57     24.20 o
  -2 -10   6      303.61      325.32     27.27 o
  -1 -10   6       50.91       39.34     13.13 o
   0 -10   6       96.09       71.08     13.58 o
   1 -10   6      449.24      419.48     29.48 o
   2 -10   6      128.56      100.50     20.24 o
  -8  -9   6       85.09       75.29     19.43 o
  -7  -9   6      153.28      143.22     21.05 o
  -6  -9   6      296.82      275.07     27.82 o
  -5  -9   6      142.97      133.79     21.91 o
  -4  -9   6      287.08      305.76     27.20 o
  -3  -9   6      566.83      495.85     34.75 o
  -2  -9   6       94.39       88.64     17.69 o
  -1  -9   6      189.55      213.75     16.46 o
   0  -9   6      671.80      683.37     26.00 o
   1  -9   6      221.73      242.28     28.19 o
   2  -9   6        1.99       20.98     14.02 o
   3  -9   6      341.81      350.87     29.69 o
  -8  -8   6       34.59       48.66     17.94 o
  -7  -8   6      404.28      490.30     35.16 o
  -6  -8   6      497.91      537.26     30.82 o
  -5  -8   6        0.49      -10.18      9.43 o
  -4  -8   6     1425.90     1422.41     46.25 o
  -3  -8   6     1086.94     1036.86     40.72 o
  -2  -8   6       15.60        5.46     15.02 o
  -1  -8   6      799.15      855.16     24.79 o
   0  -8   6      377.76      379.63     39.92 o
   1  -8   6      151.48      144.95     13.58 o
   2  -8   6      426.28      465.57     30.20 o
   3  -8   6      373.35      320.86     29.82 o
   4  -8   6      239.01      262.23     26.02 o
   5  -8   6      290.44      250.71     25.15 o
  -9  -7   6       86.65       86.34     18.75 o
  -8  -7   6        0.07       10.80     12.10 o
  -7  -7   6      421.67      472.64     30.88 o
  -6  -7   6      963.48      875.33     37.97 o
  -5  -7   6       10.00        4.72     12.85 o
  -4  -7   6     1045.10     1066.77     38.98 o
  -3  -7   6      333.25      354.81     24.42 o
  -2  -7   6       28.95       28.98     12.66 o
  -1  -7   6      541.95      569.32     26.64 o
   0  -7   6      193.09      195.08     13.72 o
   1  -7   6      749.67      774.06     23.96 o
   2  -7   6      234.08      242.08     21.80 o
   3  -7   6       12.54       21.47     10.67 o
   4  -7   6     1241.32     1279.04     46.77 o
   5  -7   6      671.25      703.71     38.98 o
   6  -7   6       13.21       38.97     13.22 o
  -9  -6   6        2.41       -4.90      9.25 o
  -8  -6   6       71.01       54.31     25.39 o
  -7  -6   6      295.51      300.37     24.84 o
  -6  -6   6        7.52        3.72     10.36 o
  -5  -6   6      107.57       69.53     18.87 o
  -4  -6   6      548.30      520.11     29.29 o
  -3  -6   6       14.14       13.65     13.53 o
  -2  -6   6      275.59      286.00     19.44 o
  -1  -6   6       20.29       25.90      8.12 o
   0  -6   6        3.17        7.92     10.08 o
   1  -6   6     1401.96     1412.64     28.60 o
   2  -6   6      577.96      544.45     27.86 o
   3  -6   6      408.48      430.19     25.85 o
   4  -6   6     1122.90     1054.22     39.98 o
   5  -6   6      115.62      157.92     20.80 o
   6  -6   6      184.14      203.46     23.03 o
   7  -6   6      258.68      240.88     27.14 o
  -9  -5   6      145.23      149.86     23.71 o
  -8  -5   6      200.12      164.17     26.33 o
  -7  -5   6       26.22       19.43     10.61 o
  -6  -5   6      762.05      787.48     34.28 o
  -5  -5   6      488.28      503.83     28.78 o
  -4  -5   6      622.90      608.45     27.00 o
  -3  -5   6     1635.94     1632.25     40.41 o
  -2  -5   6     1026.49      978.03     34.34 o
  -1  -5   6      170.46      187.69     23.23 o
   0  -5   6     2359.88     2405.83     33.12 o
   1  -5   6     2737.78     2696.39     35.90 o
   2  -5   6       50.79       84.16     15.52 o
   3  -5   6      311.29      351.88     23.61 o
   4  -5   6     1090.42     1123.64     39.30 o
   5  -5   6      158.76      140.63     19.62 o
   6  -5   6      545.83      493.14     33.81 o
   7  -5   6       50.40       48.22     19.12 o
   8  -5   6       13.40       -6.58      9.87 o
  -9  -4   6      555.47      546.18     32.38 o
  -8  -4   6      174.43      166.09     20.05 o
  -7  -4   6       58.34       52.82     14.52 o
  -6  -4   6     2365.10     2429.42     53.17 o
  -5  -4   6      855.70      895.22     32.25 o
  -4  -4   6      684.43      675.43     27.13 o
  -3  -4   6     6098.65     6124.60     71.70 o
  -2  -4   6     1023.54      999.09     30.23 o
  -1  -4   6     1855.19     1834.89     37.86 o
   0  -4   6     1510.85     1429.10     25.02 o
   1  -4   6      794.13      785.70     19.95 o
   2  -4   6     2514.35     2510.78     47.46 o
   3  -4   6     1502.48     1522.06     42.57 o
   4  -4   6       20.27       22.71     11.61 o
   5  -4   6      235.21      247.30     21.92 o
   6  -4   6      641.56      621.74     33.02 o
   7  -4   6      120.02      118.38     20.61 o
   8  -4   6      228.52      199.14     23.53 o
  -9  -3   6      251.84      287.39     25.52 o
  -8  -3   6       93.15       64.37     18.19 o
  -7  -3   6      233.60      251.70     21.49 o
  -6  -3   6     2567.60     2470.95     53.46 o
  -5  -3   6      269.79      276.62     19.75 o
  -4  -3   6      586.67      608.61     25.69 o
  -3  -3   6     2632.86     2523.40     44.94 o
  -2  -3   6      377.78      335.32     19.46 o
  -1  -3   6     1333.28     1268.33     37.16 o
   0  -3   6      617.66      614.20     15.58 o
   1  -3   6       31.85       30.39      6.31 o
   2  -3   6     2182.20     2020.12     39.54 o
   3  -3   6      374.78      366.15     20.08 o
   4  -3   6      431.42      496.73     25.92 o
   5  -3   6      810.05      776.21     31.12 o
   6  -3   6      406.96      436.78     27.71 o
   7  -3   6      738.56      721.16     35.33 o
   8  -3   6      471.29      486.98     32.31 o
   9  -3   6      151.71      164.58     25.33 o
  -9  -2   6      173.16      202.77     23.22 o
  -8  -2   6      167.60      158.07     25.83 o
  -7  -2   6      159.70      182.91     19.87 o
  -6  -2   6      934.96      967.90     36.92 o
  -5  -2   6      434.23      457.11     23.25 o
  -4  -2   6     1153.53     1208.77     32.92 o
  -3  -2   6      120.45      113.44     12.73 o
  -2  -2   6      135.79      125.56     12.98 o
  -1  -2   6     2517.48     2488.25     41.02 o
   0  -2   6        0.77        5.48      5.48 o
   1  -2   6       28.83       26.62      5.83 o
   2  -2   6     1434.57     1475.43     31.93 o
   3  -2   6       53.09       54.75      9.93 o
   4  -2   6     1018.40     1002.56     30.10 o
   5  -2   6      716.64      723.75     29.18 o
   6  -2   6       62.56       49.66     13.97 o
   7  -2   6     1314.17     1369.48     44.49 o
   8  -2   6      287.71      254.09     24.35 o
   9  -2   6        0.37       -5.03      9.68 o
  -9  -1   6        0.19      -12.85      9.43 o
  -8  -1   6      773.91      799.15     38.93 o
  -7  -1   6      495.70      553.53     28.47 o
  -6  -1   6       49.98       45.62     12.91 o
  -5  -1   6     2418.95     2415.58     49.03 o
  -4  -1   6      873.17      899.77     28.46 o
  -3  -1   6     2251.53     2325.02     41.69 o
  -2  -1   6     2422.97     2379.15     39.32 o
  -1  -1   6     2120.71     2196.06     27.04 o
   0  -1   6     1884.24     1733.86     23.71 o
   1  -1   6     3718.82     3757.77     38.85 o
   2  -1   6      863.82      944.93     26.62 o
   3  -1   6     3329.47     3190.93     47.36 o
   4  -1   6     3579.92     3575.69     53.27 o
   5  -1   6       66.30       75.23     13.66 o
   6  -1   6      531.47      538.08     25.87 o
   7  -1   6     1631.22     1569.65     44.30 o
   8  -1   6       98.49       75.17     16.26 o
   9  -1   6       71.50       85.84     16.14 o
  10  -1   6       58.92       95.27     23.40 o
  -9   0   6        6.98        4.28     10.49 o
  -8   0   6     1092.17     1127.69     44.20 o
  -7   0   6       50.95       63.31     13.78 o
  -6   0   6      812.19      760.58     33.54 o
  -5   0   6     3095.13     3052.46     56.42 o
  -4   0   6        9.09       -9.43     12.60 o
  -3   0   6     3140.21     3033.01     48.39 o
  -2   0   6     2263.28     2273.72     38.53 o
  -1   0   6      459.56      472.21     13.50 o
   0   0   6    11714.14    11560.45     71.39 o
   1   0   6     3496.08     3366.89     31.27 o
   2   0   6       93.52       96.48     10.24 o
   3   0   6     9029.59     8911.78     75.51 o
   4   0   6     4311.10     4176.13     55.00 o
   5   0   6      485.68      471.10     21.89 o
   6   0   6     1385.61     1425.36     37.24 o
   7   0   6      535.09      507.07     25.99 o
   8   0   6      880.82      918.38     36.78 o
   9   0   6      274.20      247.99     23.41 o
  10   0   6        1.24       -1.99      9.80 o
  -8   1   6      335.13      372.56     27.95 o
  -7   1   6      244.40      264.24     23.23 o
  -6   1   6      527.84      469.89     28.04 o
  -5   1   6      538.65      574.68     28.41 o
  -4   1   6      588.80      573.48     25.00 o
  -3   1   6     4761.89     4866.18     62.00 o
  -2   1   6       17.25       10.55      9.87 o
  -1   1   6      659.56      683.74     16.92 o
   0   1   6     9099.54     8817.48     50.78 o
   1   1   6      828.72      831.75     16.94 o
   2   1   6     2042.92     1956.37     33.89 o
   3   1   6     2018.33     1888.71     34.99 o
   4   1   6      446.75      451.62     20.27 o
   5   1   6     1314.67     1328.58     33.45 o
   6   1   6      562.68      524.85     23.63 o
   7   1   6      122.58      122.61     14.40 o
   8   1   6     1064.65     1076.10     38.92 o
   9   1   6      673.62      643.26     33.33 o
  10   1   6       32.95       40.09     18.56 o
  11   1   6      194.56      182.79     25.39 o
  -8   2   6        1.63        5.21     11.79 o
  -7   2   6      851.01      817.42     39.19 o
  -6   2   6      285.13      255.40     23.79 o
  -5   2   6      672.15      626.96     31.53 o
  -4   2   6     1890.12     1805.98     42.93 o
  -3   2   6     1487.80     1515.03     37.59 o
  -2   2   6      278.66      258.85     16.96 o
  -1   2   6      579.83      553.84     14.59 o
   0   2   6      574.24      513.90     13.62 o
   1   2   6     1768.68     1908.46     24.19 o
   2   2   6        3.40       -0.50      7.76 o
   3   2   6      239.54      224.36     14.29 o
   4   2   6      601.52      618.30     24.15 o
   5   2   6     1720.21     1735.46     37.70 o
   6   2   6       83.24       85.42     13.22 o
   7   2   6      246.16      250.68     19.32 o
   8   2   6      854.60      867.88     34.66 o
   9   2   6       20.08       14.46     17.50 o
  10   2   6       59.71       46.86     21.04 o
  11   2   6      236.79      219.26     29.81 o
  -8   3   6      154.03      127.95     21.91 o
  -7   3   6     1427.67     1462.85     49.90 o
  -6   3   6       93.00       94.72     17.88 o
  -5   3   6      886.96      898.60     36.66 o
  -4   3   6     1157.15     1157.26     36.20 o
  -3   3   6       32.95       57.10     12.35 o
  -2   3   6     4326.15     4257.89     59.13 o
  -1   3   6       76.03       70.85      7.66 o
   0   3   6      420.73      421.01     28.54 o
   1   3   6     1971.05     1902.16     26.09 o
   2   3   6      548.70      502.06     19.73 o
   3   3   6     3928.23     3860.54     51.86 o
   4   3   6      710.17      711.39     24.28 o
   5   3   6     1405.65     1405.12     35.34 o
   6   3   6      814.45      851.65     30.13 o
   7   3   6     1226.20     1284.08     39.27 o
   8   3   6       87.02      106.89     15.27 o
   9   3   6      622.37      665.70     32.77 o
  10   3   6      485.81      534.29     37.10 o
  11   3   6       12.03       20.54     11.98 o
  -7   4   6      611.68      593.48     36.61 o
  -6   4   6       47.21       21.85     14.90 o
  -5   4   6      592.15      590.79     32.70 o
  -4   4   6      142.46      156.39     17.51 o
  -3   4   6       83.73       82.50     14.96 o
  -2   4   6     2525.98     2514.04     51.07 o
  -1   4   6        2.04        5.79     14.68 o
   0   4   6     1674.62     1597.50     60.36 o
   1   4   6     3188.89     3278.55     35.26 o
   2   4   6      185.43      199.62     17.83 o
   3   4   6     1078.90     1004.68     29.06 o
   4   4   6     3498.93     3488.89     53.24 o
   5   4   6       63.03       66.79     15.33 o
   6   4   6     2868.73     2752.86     52.20 o
   7   4   6      769.69      767.75     32.11 o
   8   4   6        0.01       -9.99      8.25 o
   9   4   6      936.87      999.90     43.81 o
  10   4   6      526.66      582.83     34.80 o
  11   4   6       64.36       74.11     20.79 o
  -6   5   6      144.79      196.17     22.35 o
  -5   5   6      367.98      357.27     29.45 o
  -4   5   6       88.87      110.93     16.64 o
  -3   5   6       66.68       88.57     14.83 o
  -2   5   6      491.95      508.08     28.66 o
  -1   5   6       81.68       78.48      9.78 o
   0   5   6      746.72      771.99     30.90 o
   1   5   6     1387.16     1482.35     48.65 o
   2   5   6        5.50       -6.64      9.12 o
   3   5   6     2213.80     2153.17     43.03 o
   4   5   6      796.93      818.22     28.08 o
   5   5   6      161.59      133.44     17.20 o
   6   5   6     3447.58     3357.97     60.71 o
   7   5   6      530.10      520.80     28.85 o
   8   5   6      153.32      131.69     20.18 o
   9   5   6      296.73      299.25     25.84 o
  10   5   6      119.52       99.08     21.04 o
  11   5   6      131.51      113.73     25.95 o
  -6   6   6      136.69      160.04     23.22 o
  -5   6   6        6.08       34.13     12.54 o
  -4   6   6      630.58      687.61     37.99 o
  -3   6   6      406.10      417.92     27.28 o
  -2   6   6      141.36      144.22     19.93 o
  -1   6   6      688.92      701.85     23.07 o
   0   6   6      190.18      216.54     14.59 o
   1   6   6        1.32       18.08      8.19 o
   2   6   6     1181.73     1150.95     34.85 o
   3   6   6     2086.97     2108.35     45.48 o
   4   6   6       26.81       26.94     11.42 o
   5   6   6      269.82      307.30     21.24 o
   6   6   6      558.23      558.68     27.42 o
   7   6   6      285.43      311.14     23.29 o
   8   6   6      278.58      225.59     21.93 o
   9   6   6       35.89       34.07     16.45 o
  10   6   6       46.28       59.40     21.35 o
  11   6   6      164.31      181.97     23.28 o
  -5   7   6       50.82       21.72     25.88 o
  -4   7   6      766.09      774.97     42.35 o
  -3   7   6      136.00      110.81     19.68 o
  -2   7   6      140.36      160.30     20.05 o
  -1   7   6     1643.64     1611.36     34.43 o
   0   7   6      366.59      389.81     18.84 o
   1   7   6      198.60      190.66     27.11 o
   2   7   6      332.92      336.12     21.99 o
   3   7   6      334.44      334.01     25.91 o
   4   7   6      670.78      661.85     30.42 o
   5   7   6      275.10      299.83     23.48 o
   6   7   6      157.34      150.88     18.94 o
   7   7   6      813.19      790.72     35.22 o
   8   7   6      174.50      172.05     19.19 o
   9   7   6      273.29      287.48     26.64 o
  10   7   6      500.89      488.68     35.73 o
  -4   8   6      666.12      733.28     40.59 o
  -3   8   6        0.46      -10.74      8.63 o
  -2   8   6      199.01      177.40     22.42 o
  -1   8   6      757.54      728.76     25.68 o
   0   8   6        4.00       -2.74     11.60 o
   1   8   6      446.47      486.35     19.63 o
   2   8   6       55.48       84.16     14.77 o
   3   8   6      103.60      118.75     15.77 o
   4   8   6      630.41      635.53     34.20 o
   5   8   6      129.24      133.73     19.25 o
   6   8   6      287.30      286.09     22.55 o
   7   8   6      816.31      835.05     37.08 o
   8   8   6       53.58       69.33     20.11 o
   9   8   6      226.85      242.05     30.30 o
  10   8   6      371.03      414.76     32.30 o
  -2   9   6      132.07      141.91     25.33 o
  -1   9   6        0.44        8.11     12.29 o
   0   9   6      358.60      347.19     19.39 o
   1   9   6      355.22      361.69     19.38 o
   2   9   6        5.03       -0.62      9.87 o
   3   9   6      600.97      569.42     32.02 o
   4   9   6      875.26      762.10     37.52 o
   5   9   6       30.82        7.94     14.09 o
   6   9   6      329.53      306.36     25.78 o
   7   9   6      455.01      523.33     33.49 o
   8   9   6       41.22       34.63     14.27 o
   9   9   6       28.35       14.71     22.28 o
  -1  10   6      133.81      131.75     17.25 o
   0  10   6      459.31       40.77    239.83 o
   1  10   6      110.92      126.92     14.08 o
   2  10   6      381.70      378.95     29.94 o
   3  10   6      468.83      444.23     30.57 o
   4  10   6      297.52      281.60     30.18 o
   5  10   6      166.38      160.06     26.45 o
   6  10   6      262.82      233.50     24.72 o
   7  10   6        0.45       12.04     12.72 o
   8  10   6       77.71       63.00     23.71 o
   9  10   6       45.46       27.00     15.89 o
   1  11   6        0.25       15.86      9.22 o
   2  11   6      204.94      257.55     24.65 o
   3  11   6      185.05      207.12     24.40 o
   4  11   6       21.56       16.32     17.07 o
   5  11   6      254.62      252.49     26.27 o
   6  11   6       22.99        7.45     13.72 o
   7  11   6      124.76      122.29     23.40 o
  -5 -10   7       99.85       86.65     25.70 o
  -4 -10   7      431.09      424.33     35.85 o
  -3 -10   7       25.12       10.12     15.64 o
  -2 -10   7      316.21      333.28     30.31 o
  -1 -10   7      638.37      652.23     29.32 o
   0 -10   7        0.96       -1.88      7.00 o
   1 -10   7      367.91      357.80     22.46 o
  -7  -9   7       38.01       47.60     17.75 o
  -6  -9   7        0.20        3.23      9.12 o
  -5  -9   7      351.30      376.74     29.01 o
  -4  -9   7      282.13      263.95     26.21 o
  -3  -9   7       14.02        9.81     13.84 o
  -2  -9   7      622.34      630.12     34.69 o
  -1  -9   7      539.61      513.18     24.22 o
   0  -9   7       39.90       36.96     17.87 o
   1  -9   7      398.21      376.11     24.97 o
   2  -9   7      260.80      248.21     26.83 o
   3  -9   7       53.25       32.27     22.28 o
  -8  -8   7      248.68      243.11     27.88 o
  -7  -8   7        0.15      -10.12     10.30 o
  -6  -8   7      155.74      287.57     30.86 o
  -5  -8   7      472.66      504.84     31.26 o
  -4  -8   7       30.96        8.56     13.34 o
  -3  -8   7      480.07      440.99     31.07 o
  -2  -8   7      274.37      284.52     23.79 o
  -1  -8   7       77.55       88.44     12.12 o
   0  -8   7      395.61      373.76     57.32 o
   1  -8   7       67.87       82.66     25.63 o
   2  -8   7       32.71       35.13     13.10 o
   3  -8   7      153.34      175.38     21.67 o
   4  -8   7       73.91       45.50     20.05 o
  -8  -7   7      327.63      420.67     30.19 o
  -7  -7   7       94.67      123.15     19.55 o
  -6  -7   7      508.91      505.52     32.50 o
  -5  -7   7      116.26      133.16     19.62 o
  -4  -7   7      107.85      103.30     25.70 o
  -3  -7   7     1030.81     1073.72     38.79 o
  -2  -7   7        0.25        4.22      9.62 o
  -1  -7   7     1034.49     1042.66     42.65 o
   0  -7   7      601.69      567.71     21.53 o
   1  -7   7      210.35      192.67     14.91 o
   2  -7   7      265.32      283.58     22.05 o
   3  -7   7      140.98      117.89     18.07 o
   4  -7   7      217.94      193.05     23.47 o
   5  -7   7      640.92      683.42     39.41 o
  -9  -6   7      207.94      215.02     25.02 o
  -8  -6   7      169.21      182.34     24.28 o
  -7  -6   7      190.48      193.16     21.86 o
  -6  -6   7      521.60      567.34     31.70 o
  -5  -6   7       17.62       36.43     10.98 o
  -4  -6   7      813.66      793.54     33.04 o
  -3  -6   7      469.01      489.54     29.15 o
  -2  -6   7      295.74      271.16     22.30 o
  -1  -6   7      717.25      718.24     57.27 o
   0  -6   7      199.81      178.69     13.14 o
   1  -6   7      710.27      747.49     23.56 o
   2  -6   7     1290.88     1282.92     41.01 o
   3  -6   7       82.35       67.35     13.84 o
   4  -6   7       47.49       73.30     14.40 o
   5  -6   7     1319.39     1267.27     46.09 o
   6  -6   7       66.93       84.66     21.16 o
  -9  -5   7       42.82       10.86     15.39 o
  -8  -5   7       46.13       52.88     15.70 o
  -7  -5   7      438.36      395.50     28.64 o
  -6  -5   7      106.65       99.51     18.75 o
  -5  -5   7       26.70        8.32     15.95 o
  -4  -5   7      892.41      850.89     36.29 o
  -3  -5   7      263.10      280.02     22.36 o
  -2  -5   7     1010.17     1008.18     33.20 o
  -1  -5   7      429.31      421.04     16.58 o
   0  -5   7       41.64       42.97     11.17 o
   1  -5   7      923.25      983.43     27.09 o
   2  -5   7      763.67      732.20     31.55 o
   3  -5   7      551.47      573.97     30.40 o
   4  -5   7      252.54      293.08     21.92 o
   5  -5   7      904.01      933.82     40.88 o
   6  -5   7        2.96       -7.88      8.94 o
   7  -5   7      112.45      119.43     18.13 o
  -9  -4   7      158.89      166.57     24.71 o
  -8  -4   7      326.45      313.86     27.52 o
  -7  -4   7      234.91      221.20     21.42 o
  -6  -4   7      265.76      275.76     24.47 o
  -5  -4   7     1318.11     1381.35     45.69 o
  -4  -4   7      125.71      130.38     23.03 o
  -3  -4   7       69.67       58.53     14.65 o
  -2  -4   7     3220.33     3258.68     54.11 o
  -1  -4   7      316.03      318.13     14.28 o
   0  -4   7       26.13       28.30      9.10 o
   1  -4   7     1288.15     1322.51     25.45 o
   2  -4   7      503.65      504.62     24.68 o
   3  -4   7      583.17      618.40     27.43 o
   4  -4   7      129.04      142.98     16.45 o
   5  -4   7      163.06      167.02     19.31 o
   6  -4   7      445.30      420.31     28.02 o
   7  -4   7      127.39      142.16     19.31 o
   8  -4   7        7.60       -2.67     10.55 o
  -9  -3   7      515.35      567.10     34.36 o
  -8  -3   7      543.98      609.70     36.48 o
  -7  -3   7       10.39        9.87     13.22 o
  -6  -3   7     1217.47     1189.01     44.48 o
  -5  -3   7     1475.28     1438.61     46.22 o
  -4  -3   7       26.69       20.67     11.73 o
  -3  -3   7     2671.08     2761.07     49.73 o
  -2  -3   7     3525.89     3490.65     53.71 o
  -1  -3   7      143.83      174.52     10.98 o
   0  -3   7     1486.14     1507.10     35.91 o
   1  -3   7      994.24      969.50     51.13 o
   2  -3   7       60.10       60.40     11.92 o
   3  -3   7     1939.73     1894.62     42.89 o
   4  -3   7      306.05      299.20     24.29 o
   5  -3   7      619.25      606.57     31.22 o
   6  -3   7     1942.70     1951.37     51.39 o
   7  -3   7       13.13       -0.62     11.79 o
   8  -3   7      232.06      262.98     25.15 o
   9  -3   7      406.67      403.98     31.31 o
  -9  -2   7      567.64      539.33     34.87 o
  -8  -2   7       72.31       55.12     19.49 o
  -7  -2   7       11.25       15.95     13.09 o
  -6  -2   7     1072.83     1107.70     39.04 o
  -5  -2   7     1111.34     1157.31     38.31 o
  -4  -2   7      221.31      203.28     17.64 o
  -3  -2   7     1646.46     1602.87     42.36 o
  -2  -2   7      837.42      795.03     28.84 o
  -1  -2   7     1446.51     1436.07     23.74 o
   0  -2   7     1529.44     1514.32     24.98 o
   1  -2   7       67.32       57.17      8.13 o
   2  -2   7     1163.78     1161.06     32.06 o
   3  -2   7     2603.17     2683.93     47.86 o
   4  -2   7        0.22        8.81     12.91 o
   5  -2   7      664.75      692.09     30.79 o
   6  -2   7     1837.04     1868.14     48.08 o
   7  -2   7      146.01      158.31     18.94 o
   8  -2   7     1025.34     1021.15     43.57 o
   9  -2   7      140.85      124.04     24.40 o
  -9  -1   7      235.82      268.74     32.10 o
  -8  -1   7        6.15       18.43     16.38 o
  -7  -1   7      235.78      255.67     23.60 o
  -6  -1   7      303.71      333.01     23.17 o
  -5  -1   7      171.54      176.59     19.93 o
  -4  -1   7      974.20     1024.10     32.70 o
  -3  -1   7        5.59       33.08     11.29 o
  -2  -1   7      123.67      116.67     12.73 o
  -1  -1   7     3296.12     3302.83     34.64 o
   0  -1   7       10.06       32.52     13.90 o
   1  -1   7       88.30       96.51     18.35 o
   2  -1   7     1078.38     1103.17     29.13 o
   3  -1   7     1216.49     1241.48     32.19 o
   4  -1   7     1053.52     1057.40     34.09 o
   5  -1   7      919.49      887.32     31.95 o
   6  -1   7      628.55      653.64     31.59 o
   7  -1   7      452.25      511.09     29.15 o
   8  -1   7     1002.46     1098.44     43.44 o
   9  -1   7       85.56      128.80     19.55 o
  10  -1   7       65.13       48.85     17.50 o
  -8   0   7      280.43      277.29     26.21 o
  -7   0   7      272.83      257.61     23.91 o
  -6   0   7       41.51       21.60     14.77 o
  -5   0   7     1231.59     1286.50     42.50 o
  -4   0   7     2340.76     2307.82     48.89 o
  -3   0   7      238.77      219.83     17.08 o
  -2   0   7     3142.92     3162.17     49.38 o
  -1   0   7     1107.60     1039.24     20.44 o
   0   0   7     1032.11     1043.38     35.02 o
   1   0   7     4639.85     4659.04    115.84 o
   2   0   7      575.44      621.91     21.78 o
   3   0   7       29.58       27.12     11.11 o
   4   0   7     4570.75     4453.19     60.85 o
   5   0   7      440.73      409.16     23.19 o
   6   0   7       49.48       65.61     14.09 o
   7   0   7      941.48      926.41     37.47 o
   8   0   7      181.36      172.18     20.68 o
   9   0   7       10.39       21.72     13.71 o
  10   0   7       32.79        7.20     10.80 o
  -8   1   7      667.73      696.64     40.91 o
  -7   1   7      196.10      176.03     22.29 o
  -6   1   7      433.80      453.86     27.78 o
  -5   1   7     1549.00     1524.29     43.48 o
  -4   1   7      891.14      863.93     31.94 o
  -3   1   7     2708.37     2576.61     48.79 o
  -2   1   7     2508.58     2542.45     47.85 o
  -1   1   7      998.03     1024.32     25.68 o
   0   1   7     2294.76     2189.38     28.03 o
   1   1   7     6944.41     7024.08     48.84 o
   2   1   7      114.84      132.25     12.73 o
   3   1   7     1509.58     1437.19     33.18 o
   4   1   7     4959.56     4811.25     62.43 o
   5   1   7       33.83       33.20     14.34 o
   6   1   7     1484.45     1478.79     38.62 o
   7   1   7      406.28      381.18     22.81 o
   8   1   7      353.27      330.94     27.40 o
   9   1   7      809.92      840.85     37.45 o
  10   1   7        0.98       -1.24      8.44 o
  -8   2   7      271.21      249.52     31.17 o
  -7   2   7       19.30       18.31     13.90 o
  -6   2   7      243.12      273.62     22.60 o
  -5   2   7      298.86      304.31     25.34 o
  -4   2   7       36.33       25.26     14.21 o
  -3   2   7     2318.26     2283.71     51.89 o
  -2   2   7      981.82      998.67     30.84 o
  -1   2   7        5.35        8.72      7.11 o
   0   2   7     1516.74     1464.89     30.62 o
   1   2   7     2060.05     2109.12     29.10 o
   2   2   7       18.03       31.78      8.69 o
   3   2   7     2914.56     2836.12     46.15 o
   4   2   7     1155.86     1130.64     32.18 o
   5   2   7     1173.68     1200.49     37.53 o
   6   2   7      998.47      932.50     34.20 o
   7   2   7       52.67       52.01     15.33 o
   8   2   7     1194.43     1190.71     40.18 o
   9   2   7     1695.97     1724.36     53.20 o
  10   2   7       29.20       29.79     17.69 o
  -7   3   7       82.12       67.28     22.53 o
  -6   3   7      751.64      680.17     35.20 o
  -5   3   7        3.48       -5.46      9.74 o
  -4   3   7       16.94       -0.99     14.52 o
  -3   3   7      777.56      768.09     31.11 o
  -2   3   7        1.41        8.44     11.42 o
  -1   3   7      433.20      425.66     15.76 o
   0   3   7      821.31      865.78     20.31 o
   1   3   7       45.51       42.63      7.70 o
   2   3   7     2135.17     2086.66     40.47 o
   3   3   7       98.46       87.72     12.48 o
   4   3   7       83.35      104.85     13.22 o
   5   3   7     3132.58     3050.74     53.84 o
   6   3   7      559.15      542.44     25.87 o
   7   3   7      126.77      135.47     18.31 o
   8   3   7      516.09      493.29     28.78 o
   9   3   7      401.16      413.91     28.58 o
  10   3   7       52.06       36.56     23.03 o
  11   3   7      317.63      308.74     29.44 o
  -6   4   7      262.59      188.79     27.70 o
  -5   4   7       53.00       38.36     14.09 o
  -4   4   7      883.75      845.81     36.84 o
  -3   4   7      313.32      310.98     23.73 o
  -2   4   7      398.43      366.72     22.31 o
  -1   4   7      465.54      434.76     16.82 o
   0   4   7       82.62       82.33      9.51 o
   1   4   7     2040.29     2019.34     49.78 o
   2   4   7     2806.69     2794.02     48.72 o
   3   4   7      280.41      265.91     20.07 o
   4   4   7     2298.63     2311.29     45.91 o
   5   4   7     1354.32     1375.49     38.93 o
   6   4   7       91.61       87.78     16.08 o
   7   4   7      803.10      795.06     32.30 o
   8   4   7      277.08      288.94     22.67 o
   9   4   7        3.96        9.00     12.04 o
  10   4   7      298.80      313.58     28.76 o
  11   4   7        1.93        3.29      9.68 o
  -6   5   7       73.63       69.64     18.43 o
  -5   5   7      829.09      869.86     39.93 o
  -4   5   7      300.60      275.15     24.53 o
  -3   5   7       29.89       25.07     17.56 o
  -2   5   7     2311.01     2296.85     55.60 o
  -1   5   7     1230.84     1209.76     26.37 o
   0   5   7      843.94      821.46     21.45 o
   1   5   7     2514.03     2554.43     35.40 o
   2   5   7     1770.35     1767.58     41.30 o
   3   5   7      591.47      593.83     28.11 o
   4   5   7      963.22      956.02     32.14 o
   5   5   7      424.38      434.21     23.49 o
   6   5   7      367.97      399.35     24.23 o
   7   5   7     1330.15     1294.78     41.64 o
   8   5   7        0.14       -0.37      8.13 o
   9   5   7      207.74      209.63     25.21 o
  10   5   7      343.05      346.91     30.19 o
  11   5   7        8.39        7.14     11.48 o
  -5   6   7      539.74      522.39     33.37 o
  -4   6   7        9.47        5.77     12.35 o
  -3   6   7      519.38      526.68     32.01 o
  -2   6   7     1926.74     1973.00     57.06 o
  -1   6   7      419.20      409.96     18.66 o
   0   6   7      520.28      514.60     49.80 o
   1   6   7     1151.60     1166.78     27.99 o
   2   6   7      276.88      296.56     20.56 o
   3   6   7      597.12      575.02     26.87 o
   4   6   7      531.22      489.63     28.85 o
   5   6   7       71.93       73.43     18.62 o
   6   6   7      128.79      123.86     17.63 o
   7   6   7      189.47      191.37     19.31 o
   8   6   7       44.34       48.04     14.21 o
   9   6   7      317.43      289.57     27.64 o
  10   6   7      154.43      164.52     24.52 o
  -4   7   7       47.90       26.56     19.30 o
  -3   7   7      319.88      308.70     26.89 o
  -2   7   7      122.18      129.19     19.37 o
  -1   7   7       65.85       69.29     14.01 o
   0   7   7      909.71      892.08     25.19 o
   1   7   7        0.53        1.91      6.62 o
   2   7   7       84.91       89.95     14.15 o
   3   7   7      305.00      337.38     23.61 o
   4   7   7       35.39       41.64     12.85 o
   5   7   7      127.53      151.54     19.06 o
   6   7   7      239.33      204.82     20.80 o
   7   7   7        0.85        6.21     10.98 o
   8   7   7      117.05      129.80     18.62 o
   9   7   7       13.80       18.93     16.38 o
  10   7   7        0.12       13.71     15.27 o
  -3   8   7      151.51      172.34     30.42 o
  -2   8   7        9.75       19.80     13.78 o
  -1   8   7      391.27      381.44     20.84 o
   0   8   7      152.86      139.42     14.50 o
   1   8   7      280.92      287.48     17.91 o
   2   8   7      660.11      657.23     31.53 o
   3   8   7      113.17      107.27     17.07 o
   4   8   7      446.38      456.26     28.65 o
   5   8   7      668.82      674.90     36.19 o
   6   8   7       25.70       18.31     15.33 o
   7   8   7      148.38      148.01     29.80 o
   8   8   7      557.34      618.56     36.73 o
   9   8   7        1.69        1.24     10.12 o
  10   8   7       56.45       75.84     17.63 o
  -2   9   7      114.71       92.12     22.28 o
  -1   9   7      254.17      269.70     18.53 o
   0   9   7       32.66       25.64     13.89 o
   1   9   7      368.37      366.10     23.45 o
   2   9   7      247.02      297.03     26.58 o
   3   9   7       73.42      100.55     17.19 o
   4   9   7      311.90      307.90     26.46 o
   5   9   7      509.47      506.20     31.57 o
   6   9   7        8.06        3.60     11.23 o
   7   9   7      494.29      590.10     35.11 o
   8   9   7      719.72      754.65     42.41 o
   9   9   7        0.08       -1.68      9.49 o
   0  10   7       18.78       14.33     10.38 o
   1  10   7      297.33      324.06     21.12 o
   2  10   7       24.49       29.79     17.00 o
   3  10   7        8.23        6.70     12.35 o
   4  10   7      208.29      222.85     29.00 o
   5  10   7      360.86      373.89     32.86 o
   6  10   7        2.50       -1.86     13.28 o
   7  10   7      200.97      182.48     24.71 o
   8  10   7       98.20      116.39     24.89 o
   3  11   7      192.88      195.76     25.46 o
   4  11   7       86.39       81.62     28.18 o
   5  11   7        3.26       13.28     13.78 o
   6  11   7       73.67       74.11     20.36 o
  -3 -10   8      202.61      183.78     23.16 o
  -2 -10   8        2.64        0.56     13.53 o
  -1 -10   8      384.61      378.86     24.68 o
  -6  -9   8      257.77      233.43     27.14 o
  -5  -9   8       29.01       19.80     18.43 o
  -4  -9   8      595.98      598.50     38.47 o
  -3  -9   8      307.22      273.96     26.77 o
  -2  -9   8      104.37      145.87     27.37 o
  -1  -9   8      678.17      717.87     27.81 o
   0  -9   8      282.80      266.46     56.08 o
   1  -9   8       85.18       72.99     16.68 o
   2  -9   8      201.42      236.93     25.15 o
  -7  -8   8      294.70      305.80     29.19 o
  -6  -8   8      124.37      153.21     21.66 o
  -5  -8   8       95.29      117.94     27.25 o
  -4  -8   8      670.71      687.47     36.81 o
  -3  -8   8       85.88       80.82     18.50 o
  -2  -8   8       64.30       68.96     16.08 o
  -1  -8   8      748.29      714.48     26.62 o
   0  -8   8       39.15       44.25     11.61 o
   1  -8   8      115.33       91.63     17.64 o
   2  -8   8      154.86      173.96     21.23 o
   3  -8   8        2.48       -3.54     10.61 o
  -7  -7   8      199.03      184.22     24.84 o
  -6  -7   8       13.62       12.78     14.46 o
  -5  -7   8      217.73      200.51     26.02 o
  -4  -7   8      179.95      206.45     22.35 o
  -3  -7   8       23.94       14.89     11.61 o
  -2  -7   8       79.31       70.14     15.02 o
  -1  -7   8       37.61       45.16     11.40 o
   0  -7   8      205.77      200.26     15.31 o
   1  -7   8      407.13      396.56     19.35 o
   2  -7   8       14.10        5.21     13.28 o
   3  -7   8      153.28      138.76     20.30 o
   4  -7   8      224.46      247.07     26.76 o
   5  -7   8        1.74       -6.21     12.72 o
  -8  -6   8      537.02      538.41     37.47 o
  -7  -6   8        0.01       -1.92     11.29 o
  -6  -6   8      588.99      595.63     35.74 o
  -5  -6   8      165.50      169.56     18.25 o
  -4  -6   8        1.45        1.68      9.68 o
  -3  -6   8      952.71      927.54     38.09 o
  -2  -6   8      133.33      140.31     22.97 o
  -1  -6   8      197.06      209.39     18.01 o
   0  -6   8     1040.37     1078.25     27.38 o
   1  -6   8       95.61       83.95     11.70 o
   2  -6   8      970.79      946.81     36.97 o
   3  -6   8      204.09      209.51     22.29 o
   4  -6   8      171.02      189.68     26.51 o
   5  -6   8      448.97      478.80     34.17 o
   6  -6   8      271.25      257.03     28.57 o
  -8  -5   8      143.22      146.20     22.10 o
  -7  -5   8      111.40       59.97     17.63 o
  -6  -5   8      634.63      682.04     34.13 o
  -5  -5   8      147.53      137.95     20.43 o
  -4  -5   8      543.04      542.46     29.90 o
  -3  -5   8     1435.08     1440.33     41.97 o
  -2  -5   8      100.10      121.18     17.26 o
  -1  -5   8      865.47      870.60     23.30 o
   0  -5   8     1301.64     1303.13     32.67 o
   1  -5   8        3.10        1.31      9.35 o
   2  -5   8     1511.48     1550.88     48.21 o
   3  -5   8      604.31      609.21     30.78 o
   4  -5   8       39.49       44.13     14.52 o
   5  -5   8      622.10      619.57     33.70 o
   6  -5   8      355.40      300.21     28.51 o
   7  -5   8       13.46        1.68     10.12 o
  -8  -4   8        0.01        5.90     11.42 o
  -7  -4   8      430.39      380.44     29.39 o
  -6  -4   8      471.56      446.88     29.52 o
  -5  -4   8      511.23      518.58     30.02 o
  -4  -4   8      370.56      403.68     27.34 o
  -3  -4   8     1194.62     1163.78     37.89 o
  -2  -4   8      277.48      269.78     23.98 o
  -1  -4   8     1607.09     1651.99     41.33 o
   0  -4   8      715.09      681.83     20.24 o
   1  -4   8       17.33       14.04     10.45 o
   2  -4   8     1521.19     1583.22     42.74 o
   3  -4   8      739.41      729.26     31.23 o
   4  -4   8       64.22       80.94     12.97 o
   5  -4   8     1159.10     1278.61     45.28 o
   6  -4   8      143.96      113.55     17.94 o
   7  -4   8       79.90       70.20     17.19 o
   8  -4   8      120.89      135.70     20.36 o
  -8  -3   8      589.99      579.91     36.98 o
  -7  -3   8      511.85      486.30     31.45 o
  -6  -3   8        5.26       19.67     12.41 o
  -5  -3   8     1131.17     1168.27     39.18 o
  -4  -3   8      765.53      744.15     30.61 o
  -3  -3   8      129.43      124.17     18.44 o
  -2  -3   8     1750.58     1751.13     42.17 o
  -1  -3   8     1211.20     1231.93     28.06 o
   0  -3   8       11.69       25.20      7.46 o
   1  -3   8      741.33      798.20     21.12 o
   2  -3   8      682.06      715.18     28.37 o
   3  -3   8       81.04       89.14     15.15 o
   4  -3   8       13.73       12.29      9.87 o
   5  -3   8      286.53      289.70     23.67 o
   6  -3   8       14.43        8.07     11.17 o
   7  -3   8      351.62      375.69     28.14 o
   8  -3   8       17.88       14.71     11.11 o
  -8  -2   8      836.66      914.47     44.10 o
  -7  -2   8      100.72       99.50     19.12 o
  -6  -2   8      546.75      574.73     29.96 o
  -5  -2   8     1564.42     1573.00     50.21 o
  -4  -2   8       25.73       17.63     12.47 o
  -3  -2   8      110.03      142.54     16.27 o
  -2  -2   8     1820.00     1711.62     41.81 o
  -1  -2   8      107.41      110.07     10.16 o
   0  -2   8     2149.05     2170.83     30.92 o
   1  -2   8      169.97      160.67     11.99 o
   2  -2   8       11.91       12.91     15.45 o
   3  -2   8     4057.57     4096.36     62.51 o
   4  -2   8      403.41      410.05     24.61 o
   5  -2   8      491.24      463.28     27.41 o
   6  -2   8     1279.60     1345.68     43.30 o
   7  -2   8      561.07      548.12     31.20 o
   8  -2   8      105.58       88.02     26.38 o
   9  -2   8      155.88      144.53     21.79 o
  -8  -1   8      233.26      254.28     29.31 o
  -7  -1   8       31.34       30.72     21.35 o
  -6  -1   8      254.03      232.95     21.80 o
  -5  -1   8      653.20      719.58     33.02 o
  -4  -1   8       42.89       20.92     18.43 o
  -3  -1   8       96.35      100.88     17.82 o
  -2  -1   8      505.92      519.39     25.00 o
  -1  -1   8      173.90      191.43     11.49 o
   0  -1   8     3435.42     3422.16     37.43 o
   1  -1   8      499.54      465.69     21.45 o
   2  -1   8     1287.54     1330.52     38.18 o
   3  -1   8     4197.79     4082.47     60.32 o
   4  -1   8      852.38      871.59     30.57 o
   5  -1   8     1196.56     1157.77     37.08 o
   6  -1   8     2739.10     2701.39     56.98 o
   7  -1   8      233.35      224.37     20.62 o
   8  -1   8      820.41      883.34     41.92 o
   9  -1   8      362.96      399.60     31.18 o
  -8   0   8       70.74       70.01     20.92 o
  -7   0   8      177.17      157.82     24.65 o
  -6   0   8       16.02        5.83      9.62 o
  -5   0   8        3.67        6.21      9.68 o
  -4   0   8      348.17      346.13     22.49 o
  -3   0   8      509.49      523.75     27.85 o
  -2   0   8       85.56       86.72     14.53 o
  -1   0   8      695.93      647.75     27.51 o
   0   0   8     3415.06     3352.71     37.18 o
   1   0   8        4.39        4.53      6.93 o
   2   0   8      912.44      924.81     28.66 o
   3   0   8     3810.60     3689.38     56.28 o
   4   0   8       82.43       86.91     13.97 o
   5   0   8      208.44      181.84     18.57 o
   6   0   8     1399.77     1400.43     40.90 o
   7   0   8        5.20        7.26      8.81 o
   8   0   8     1367.18     1348.82     45.92 o
   9   0   8      141.68      102.18     23.53 o
  10   0   8       16.23       18.25     15.95 o
  -7   1   8      576.04      547.14     34.12 o
  -6   1   8        0.79       -6.64      6.21 o
  -5   1   8      101.99       89.39     16.08 o
  -4   1   8     1034.56      965.22     34.93 o
  -3   1   8      217.80      209.36     18.82 o
  -2   1   8      856.81      838.03     30.82 o
  -1   1   8     2552.21     2508.17     33.87 o
   0   1   8      666.08      680.60     18.28 o
   1   1   8     1197.76     1164.62     34.90 o
   2   1   8      179.61      148.49     14.35 o
   3   1   8      317.06      308.39     18.77 o
   4   1   8      916.76      904.20     31.45 o
   5   1   8      920.29      909.31     31.45 o
   6   1   8       59.92       76.53     13.84 o
   7   1   8       69.70       76.28     13.66 o
   8   1   8      510.79      527.23     30.70 o
   9   1   8       84.62       69.02     26.01 o
  10   1   8      197.50      175.09     24.71 o
  -7   2   8      763.62      813.91     40.92 o
  -6   2   8        1.30       -7.38      7.14 o
  -5   2   8      647.76      643.48     34.38 o
  -4   2   8     1570.83     1647.07     45.41 o
  -3   2   8       10.69       15.58     11.36 o
  -2   2   8     1965.04     2007.26     47.01 o
  -1   2   8     1347.35     1365.49     41.33 o
   0   2   8      276.05      263.50     19.73 o
   1   2   8     4599.20     4747.19     44.52 o
   2   2   8        1.32       13.09      8.19 o
   3   2   8     1743.84     1759.66     40.06 o
   4   2   8     2159.80     2178.01     45.44 o
   5   2   8      140.72      143.36     17.45 o
   6   2   8     1288.25     1213.37     37.34 o
   7   2   8      636.44      643.25     28.85 o
   8   2   8       19.70       12.85     16.38 o
   9   2   8      824.55      784.81     39.19 o
  10   2   8       70.99       96.89     20.11 o
  -6   3   8      214.57      180.38     26.02 o
  -5   3   8      255.32      273.13     23.79 o
  -4   3   8     1220.34     1278.29     42.92 o
  -3   3   8      116.10      140.55     16.64 o
  -2   3   8     1434.25     1476.01     42.29 o
  -1   3   8        6.76        6.30      6.90 o
   0   3   8      658.59      641.07     19.95 o
   1   3   8     3221.62     3308.28     38.76 o
   2   3   8        0.23        1.55     14.15 o
   3   3   8     1658.25     1622.35     39.67 o
   4   3   8      850.36      896.06     33.43 o
   5   3   8      752.63      758.26     31.43 o
   6   3   8     2832.29     2743.43     55.59 o
   7   3   8      198.58      196.72     19.37 o
   8   3   8      165.69      159.38     19.06 o
   9   3   8      981.92     1104.60     46.92 o
  10   3   8       95.39      104.10     21.41 o
  -6   4   8      185.17      230.53     23.78 o
  -5   4   8       82.76      104.03     17.32 o
  -4   4   8      143.29      141.18     18.87 o
  -3   4   8      456.82      502.01     28.03 o
  -2   4   8      666.66      646.27     30.97 o
  -1   4   8      307.33      307.82     16.26 o
   0   4   8      554.31      568.56     21.11 o
   1   4   8      167.37      160.01     12.30 o
   2   4   8     1139.62     1145.86     34.65 o
   3   4   8      436.78      462.41     24.18 o
   4   4   8       96.76       92.12     14.65 o
   5   4   8      506.15      517.50     28.10 o
   6   4   8      913.27      858.62     33.24 o
   7   4   8        3.50        2.11      9.00 o
   8   4   8      245.86      241.70     25.90 o
   9   4   8      630.80      682.05     37.18 o
  10   4   8       10.29        1.37     11.54 o
  -5   5   8       28.93       51.08     25.20 o
  -4   5   8      414.34      412.23     29.51 o
  -3   5   8      624.74      619.98     33.14 o
  -2   5   8       73.98      100.24     15.02 o
  -1   5   8     2135.15     2040.81     46.40 o
   0   5   8      129.07      146.52     12.46 o
   1   5   8      236.34      251.94     15.48 o
   2   5   8     2170.51     2212.77     49.16 o
   3   5   8      307.39      321.19     22.43 o
   4   5   8      614.55      622.24     28.30 o
   5   5   8      177.36      202.37     19.56 o
   6   5   8      104.81      107.64     17.51 o
   7   5   8       28.75       31.53     14.34 o
   8   5   8        6.09       25.07     13.53 o
   9   5   8       38.57       42.51     15.45 o
  10   5   8       76.85       85.34     21.10 o
  -4   6   8      650.42      666.10     39.72 o
  -3   6   8       20.48        0.62     10.12 o
  -2   6   8      521.89      529.11     31.01 o
  -1   6   8     1681.35     1659.66     34.53 o
   0   6   8       20.05       20.09     12.88 o
   1   6   8      951.65      940.35     26.36 o
   2   6   8     1131.31     1164.36     38.62 o
   3   6   8        0.01       12.16     10.18 o
   4   6   8      604.78      645.53     29.79 o
   5   6   8      493.05      533.31     28.65 o
   6   6   8        3.30       21.60     11.91 o
   7   6   8      387.44      447.03     30.20 o
   8   6   8        3.78       -3.16     11.54 o
   9   6   8       69.91       50.03     17.19 o
  10   6   8      334.55      364.84     30.81 o
  -3   7   8       44.25       14.21     18.56 o
  -2   7   8      399.73      443.21     29.32 o
  -1   7   8      367.43      344.46     20.03 o
   0   7   8      155.21      145.75     14.18 o
   1   7   8      254.83      242.54     41.11 o
   2   7   8      484.98      519.41     29.71 o
   3   7   8       76.77       69.21     15.27 o
   4   7   8      363.99      358.48     24.98 o
   5   7   8       30.23       26.07     15.39 o
   6   7   8      124.15      116.21     22.10 o
   7   7   8     1030.60     1037.14     48.74 o
   8   7   8      163.96      151.61     20.80 o
   9   7   8      227.52      246.89     25.96 o
  10   7   8      263.83      235.85     31.17 o
  -2   8   8       74.03       58.34     16.63 o
  -1   8   8        2.50        2.43      8.04 o
   0   8   8      256.07      270.48     43.28 o
   1   8   8       17.64       20.46     10.46 o
   2   8   8       45.27       82.48     20.42 o
   3   8   8      136.64      152.10     20.74 o
   4   8   8      190.19      181.31     21.05 o
   5   8   8      109.66      133.28     19.74 o
   6   8   8      136.73      127.64     19.99 o
   7   8   8      199.73      218.62     23.97 o
   8   8   8       20.15       -8.07     16.88 o
   9   8   8      238.85      238.38     25.71 o
  -1   9   8      164.19      153.63     16.46 o
   0   9   8      286.37      304.49     27.85 o
   1   9   8       20.60       13.11     11.67 o
   2   9   8      561.67      551.00     35.49 o
   3   9   8      231.08      249.57     25.77 o
   4   9   8       24.35       -2.11     17.38 o
   5   9   8      273.06      272.39     28.63 o
   6   9   8      109.88      118.69     22.53 o
   7   9   8       42.76       58.71     17.87 o
   8   9   8      252.74      261.49     28.13 o
   1  10   8       54.93       49.81     18.37 o
   2  10   8      535.80      493.74     37.91 o
   3  10   8      138.24      127.01     22.16 o
   4  10   8      212.62      192.17     26.26 o
   5  10   8      550.33      519.12     37.85 o
   6  10   8       37.49       41.02     16.20 o
   7  10   8       54.41       53.31     16.51 o
  -4  -9   9       27.98       47.85     15.83 o
  -3  -9   9      171.60      162.10     23.41 o
  -2  -9   9       50.08       41.83     19.43 o
  -1  -9   9       31.48       26.01     12.90 o
   0  -9   9      271.27      268.01     44.09 o
  -6  -8   9      421.65      390.01     32.55 o
  -5  -8   9      113.35       97.77     20.92 o
  -4  -8   9      230.96      226.65     33.97 o
  -3  -8   9      527.67      569.89     33.93 o
  -2  -8   9       32.45       22.09     14.52 o
  -1  -8   9      299.67      307.09     19.10 o
   0  -8   9      366.21      380.68     31.12 o
   1  -8   9        2.17        2.06      7.61 o
   2  -8   9      146.04      121.86     20.61 o
   3  -8   9       92.77       45.31     16.76 o
  -6  -7   9      363.73      337.98     29.63 o
  -5  -7   9        2.97        1.49     11.85 o
  -4  -7   9      649.37      668.46     36.37 o
  -3  -7   9      440.75      434.89     32.75 o
  -2  -7   9        5.98        1.68     10.30 o
  -1  -7   9      300.24      347.10     17.94 o
   0  -7   9      323.33      301.42     43.54 o
   1  -7   9      117.17      132.28     14.45 o
   2  -7   9      351.13      358.79     28.01 o
   3  -7   9       44.90       51.08     20.61 o
   4  -7   9      351.26      388.58     30.75 o
  -7  -6   9      271.08      281.13     27.39 o
  -6  -6   9        0.01       -2.48     11.23 o
  -5  -6   9       93.53      107.70     17.44 o
  -4  -6   9      472.45      474.27     31.32 o
  -3  -6   9       11.45        1.55     11.67 o
  -2  -6   9      273.54      267.19     22.42 o
  -1  -6   9       62.01       61.16     12.48 o
   0  -6   9        0.27      -10.02      6.68 o
   1  -6   9      666.52      653.60     56.34 o
   2  -6   9      250.58      232.88     22.92 o
   3  -6   9       22.54       16.69     13.03 o
   4  -6   9      650.47      613.04     36.62 o
   5  -6   9      153.22      109.08     25.27 o
  -7  -5   9       91.16       88.51     20.36 o
  -6  -5   9      355.28      345.50     30.62 o
  -5  -5   9      496.51      482.38     32.01 o
  -4  -5   9      214.75      195.48     21.73 o
  -3  -5   9      742.01      716.56     33.96 o
  -2  -5   9      884.70      890.32     36.03 o
  -1  -5   9       35.77       29.33     11.52 o
   0  -5   9     1136.52     1082.09     27.43 o
   1  -5   9     1387.01     1316.20     30.78 o
   2  -5   9       53.42       53.50     12.91 o
   3  -5   9      379.06      388.98     25.91 o
   4  -5   9      387.50      367.79     27.09 o
   5  -5   9       15.91       -3.41     13.16 o
   6  -5   9      161.11      150.61     21.79 o
  -7  -4   9       11.95       17.25     16.38 o
  -6  -4   9      872.88      846.75     39.26 o
  -5  -4   9      272.33      290.72     24.97 o
  -4  -4   9       67.50       78.27     16.01 o
  -3  -4   9     2754.17     2824.13     59.61 o
  -2  -4   9      647.94      702.46     32.46 o
  -1  -4   9      256.97      255.90     14.89 o
   0  -4   9     1108.42     1112.93     26.47 o
   1  -4   9     1111.93     1094.07     26.42 o
   2  -4   9      789.20      796.72     36.15 o
   3  -4   9     1099.26     1159.01     41.79 o
   4  -4   9        0.32       -4.53      9.00 o
   5  -4   9      158.84      187.44     24.52 o
   6  -4   9      472.08      489.46     34.11 o
   7  -4   9       17.25       28.30     14.71 o
  -8  -3   9        1.40        7.76      9.74 o
  -7  -3   9      180.82      167.88     25.64 o
  -6  -3   9      966.21      916.88     43.44 o
  -5  -3   9       94.45       67.10     20.11 o
  -4  -3   9      110.36      129.74     17.82 o
  -3  -3   9      548.55      569.05     29.90 o
  -2  -3   9      685.43      667.52     29.80 o
  -1  -3   9      677.82      734.24     20.85 o
   0  -3   9      941.51      955.18     24.49 o
   1  -3   9      150.38      150.77     12.88 o
   2  -3   9      906.25      922.65     37.41 o
   3  -3   9      693.02      723.72     35.58 o
   4  -3   9       30.65       25.69     14.83 o
   5  -3   9      861.46      901.51     39.45 o
   6  -3   9      372.75      367.52     26.40 o
   7  -3   9       90.28       95.28     19.37 o
   8  -3   9      312.75      331.03     29.13 o
  -7  -2   9      107.85      118.75     19.74 o
  -6  -2   9      165.05      216.80     21.36 o
  -5  -2   9      350.31      401.25     26.28 o
  -4  -2   9      564.59      605.84     29.41 o
  -3  -2   9       18.56       20.48     11.73 o
  -2  -2   9      134.16      121.44     18.00 o
  -1  -2   9      571.16      616.53     20.58 o
   0  -2   9        0.89        9.32      7.21 o
   1  -2   9      109.06      108.94     17.82 o
   2  -2   9     1343.49     1434.18     39.60 o
   3  -2   9       17.97       20.17     14.34 o
   4  -2   9      357.34      355.02     24.54 o
   5  -2   9      421.53      397.63     25.10 o
   6  -2   9       42.60       34.38     18.18 o
   7  -2   9      790.27      711.71     37.50 o
   8  -2   9      356.01      404.31     29.32 o
  -7  -1   9      245.95      227.28     25.52 o
  -6  -1   9       55.56       62.44     17.81 o
  -5  -1   9      997.67     1000.84     42.39 o
  -4  -1   9      308.82      336.49     23.23 o
  -3  -1   9      712.22      714.83     31.04 o
  -2  -1   9     1369.24     1397.46     39.97 o
  -1  -1   9      351.33      365.18     31.29 o
   0  -1   9     1317.33     1291.79     25.77 o
   1  -1   9     1634.62     1604.03     30.47 o
   2  -1   9       93.17       79.52     15.27 o
   3  -1   9     1384.61     1408.02     39.23 o
   4  -1   9     1143.55     1176.50     38.26 o
   5  -1   9       34.08       25.14     12.66 o
   6  -1   9      130.07      116.03     18.62 o
   7  -1   9      992.44     1052.25     43.44 o
   8  -1   9        0.51        7.14     12.78 o
   9  -1   9       48.09       19.55     19.80 o
  -7   0   9      111.57       88.27     22.10 o
  -6   0   9       24.72       21.91     17.44 o
  -5   0   9      843.78      892.02     40.19 o
  -4   0   9       18.53       11.67     12.66 o
  -3   0   9      513.40      524.85     29.28 o
  -2   0   9      834.63      820.35     31.93 o
  -1   0   9      262.42      241.94     14.11 o
   0   0   9     2378.07     2417.51     34.44 o
   1   0   9     1174.06     1181.27     24.84 o
   2   0   9      261.50      256.24     20.31 o
   3   0   9     4369.39     4188.19     64.45 o
   4   0   9     1596.21     1596.49     42.56 o
   5   0   9      516.94      512.31     26.48 o
   6   0   9      607.05      599.89     29.97 o
   7   0   9      157.85      138.70     20.74 o
   8   0   9      210.37      221.86     23.04 o
   9   0   9      353.48      341.26     29.44 o
  -7   1   9       11.64        7.70     14.34 o
  -6   1   9      241.52      222.19     23.72 o
  -5   1   9      345.79      332.96     28.08 o
  -4   1   9        3.31       12.35     12.66 o
  -3   1   9      629.16      630.26     32.27 o
  -2   1   9       38.79       41.65     15.02 o
  -1   1   9       28.83       29.63      8.13 o
   0   1   9     3489.70     3505.18     41.39 o
   1   1   9      975.79     1017.41     23.17 o
   2   1   9      405.45      388.15     22.00 o
   3   1   9     1286.38     1319.29     36.60 o
   4   1   9      300.41      280.61     21.43 o
   5   1   9      760.46      684.11     29.99 o
   6   1   9      539.10      564.84     29.65 o
   7   1   9      140.22      113.30     19.06 o
   8   1   9      507.06      557.83     32.81 o
   9   1   9      254.64      243.12     25.83 o
  -6   2   9      261.99      251.32     25.03 o
  -5   2   9       89.44       76.22     23.15 o
  -4   2   9      550.22      537.31     31.76 o
  -3   2   9      905.56      911.60     38.21 o
  -2   2   9        4.79       11.48     10.18 o
  -1   2   9      616.17      616.67     27.80 o
   0   2   9     1108.08     1126.42     24.67 o
   1   2   9        2.55       10.95      8.30 o
   2   2   9      367.00      373.42     21.81 o
   3   2   9       74.89      107.76     15.89 o
   4   2   9       87.62       90.32     15.46 o
   5   2   9      314.13      303.66     23.05 o
   6   2   9        0.77       -8.63      9.56 o
   7   2   9       20.88       11.79     14.52 o
   8   2   9      578.48      581.08     34.56 o
   9   2   9       39.00       44.13     15.08 o
  10   2   9       72.41       83.36     26.57 o
  -6   3   9       83.73       99.13     19.80 o
  -5   3   9      492.30      531.24     33.12 o
  -4   3   9     1202.63     1312.46     48.39 o
  -3   3   9      147.03      170.36     20.55 o
  -2   3   9      862.97      887.93     36.90 o
  -1   3   9      364.30      365.49     16.65 o
   0   3   9        5.78        6.83      9.58 o
   1   3   9     1642.45     1677.36     48.26 o
   2   3   9      532.20      545.05     25.99 o
   3   3   9      516.67      501.80     27.17 o
   4   3   9      217.49      233.20     19.69 o
   5   3   9      393.26      361.16     24.42 o
   6   3   9      410.41      418.88     31.13 o
   7   3   9      495.87      488.70     30.08 o
   8   3   9      276.01      317.61     25.77 o
   9   3   9      116.21      126.20     21.42 o
  10   3   9      465.89      500.85     35.48 o
  -5   4   9      330.03      293.23     27.14 o
  -4   4   9       93.18       95.90     25.88 o
  -3   4   9        2.22        2.42     11.42 o
  -2   4   9     1278.22     1325.72     42.93 o
  -1   4   9      168.69      158.83     13.12 o
   0   4   9      393.91      419.63     37.00 o
   1   4   9     1780.94     1856.46     33.61 o
   2   4   9       88.93      112.36     15.52 o
   3   4   9      857.38      812.85     32.99 o
   4   4   9     2006.94     1937.62     48.18 o
   5   4   9      290.49      299.34     22.73 o
   6   4   9      519.79      540.36     28.10 o
   7   4   9      552.27      584.69     30.27 o
   8   4   9        7.29       19.42     12.91 o
   9   4   9      511.38      516.11     35.17 o
  10   4   9      510.10      524.89     39.02 o
  -4   5   9       38.03       44.87     15.83 o
  -3   5   9       90.71       91.12     17.26 o
  -2   5   9      346.00      349.30     28.95 o
  -1   5   9        7.92        9.02      7.92 o
   0   5   9      354.64      364.03     20.69 o
   1   5   9      955.74     1013.72     36.85 o
   2   5   9       12.20       -1.49     13.03 o
   3   5   9     1363.28     1350.64     41.33 o
   4   5   9      309.96      292.84     23.79 o
   5   5   9       36.65       41.89     13.65 o
   6   5   9     1422.30     1367.48     44.51 o
   7   5   9      441.17      392.03     27.78 o
   8   5   9       31.71        4.22     12.35 o
   9   5   9      195.94      206.01     26.76 o
  10   5   9       63.37       40.28     20.42 o
  -4   6   9      304.73      330.28     29.93 o
  -3   6   9      352.72      317.41     27.70 o
  -2   6   9       76.95       52.01     15.52 o
  -1   6   9      489.08      479.12     22.65 o
   0   6   9      509.59      497.25     27.60 o
   1   6   9       13.05        2.72      9.96 o
   2   6   9      199.58      217.58     20.99 o
   3   6   9      581.66      627.13     33.88 o
   4   6   9        3.09        3.29     10.67 o
   5   6   9      306.25      246.23     22.86 o
   6   6   9      319.68      326.11     26.03 o
   7   6   9        1.56        0.25     13.16 o
   8   6   9       76.39       60.21     25.76 o
   9   6   9       33.10       27.74     16.82 o
  -3   7   9      123.65      131.91     22.10 o
  -2   7   9        7.34        9.68     12.91 o
  -1   7   9      878.69      886.17     29.83 o
   0   7   9      370.73      379.68     20.12 o
   1   7   9      283.59      282.31     18.60 o
   2   7   9      827.83      839.29     37.58 o
   3   7   9      186.22      167.46     20.37 o
   4   7   9      332.80      380.60     28.26 o
   5   7   9      193.27      206.95     22.79 o
   6   7   9       30.17       20.36     12.97 o
   7   7   9      486.47      511.37     35.55 o
   8   7   9      191.07      206.88     25.39 o
   9   7   9       41.88        7.70     15.39 o
  -1   8   9      274.95      269.28     37.07 o
   0   8   9        3.92        4.23      8.54 o
   1   8   9      290.65      294.51     24.35 o
   2   8   9      266.13      296.17     27.08 o
   3   8   9       21.75        1.30     16.63 o
   4   8   9      706.12      737.42     40.73 o
   5   8   9      156.25      156.58     21.79 o
   6   8   9      105.94      118.38     18.00 o
   7   8   9      664.71      701.96     39.54 o
   8   8   9       79.77       72.93     21.04 o
   0   9   9       82.61       71.06     14.47 o
   1   9   9       77.35       59.19     14.29 o
   2   9   9       16.79       14.58     15.14 o
   3   9   9      189.87      174.34     23.90 o
   4   9   9      434.38      445.10     32.62 o
   5   9   9        0.00       -9.49     11.11 o
   6   9   9      162.67      185.44     23.65 o
   7   9   9      281.03      331.01     31.05 o
   3  10   9       88.04       80.63     30.41 o
   4  10   9       35.33       37.86     15.52 o
   5  10   9       51.40       95.64     28.43 o
  -4  -8  10       57.78       17.56     22.03 o
  -3  -8  10       62.78       77.77     16.76 o
  -2  -8  10       93.93       78.89     19.93 o
  -1  -8  10      104.93       92.64     17.62 o
   0  -8  10       71.81      121.16     19.37 o
   1  -8  10       99.47       89.77     15.62 o
  -5  -7  10      192.33      144.66     24.77 o
  -4  -7  10       32.55       37.86     15.70 o
  -3  -7  10      439.75      438.83     31.87 o
  -2  -7  10      130.84      125.15     18.25 o
  -1  -7  10      151.40      125.03     15.89 o
   0  -7  10      383.44      366.84     20.44 o
   1  -7  10       20.60       16.39     11.82 o
   2  -7  10      117.13      108.38     17.51 o
   3  -7  10      178.40      194.14     29.37 o
  -6  -6  10      188.07      227.86     23.59 o
  -5  -6  10       52.69       22.90     18.68 o
  -4  -6  10      297.62      260.05     24.35 o
  -3  -6  10      603.57      577.68     33.75 o
  -2  -6  10        1.65        1.43     11.11 o
  -1  -6  10      384.29      397.63     20.08 o
   0  -6  10      787.50      809.56     27.48 o
   1  -6  10      105.19      109.40     14.42 o
   2  -6  10      791.74      812.02     39.37 o
   3  -6  10      273.86      257.67     25.96 o
   4  -6  10       27.08        4.34     13.47 o
  -6  -5  10       49.73       61.57     22.59 o
  -5  -5  10       42.37       21.35     17.44 o
  -4  -5  10      209.75      175.97     21.42 o
  -3  -5  10      187.04      195.90     23.04 o
  -2  -5  10      472.14      402.14     28.40 o
  -1  -5  10      364.09      378.89     19.22 o
   0  -5  10       91.95       91.99     13.33 o
   1  -5  10      322.32      337.25     26.00 o
   2  -5  10      906.39      881.08     42.00 o
   3  -5  10      174.79      155.41     27.01 o
   4  -5  10      458.10      429.98     30.82 o
   5  -5  10      727.21      743.15     38.99 o
  -7  -4  10      195.39      141.99     28.56 o
  -6  -4  10       57.67       21.66     18.93 o
  -5  -4  10      559.48      595.01     35.61 o
  -4  -4  10       59.86       41.21     17.50 o
  -3  -4  10      187.54      129.65     21.11 o
  -2  -4  10     1117.60     1069.98     39.48 o
  -1  -4  10      100.49      105.17     20.11 o
   0  -4  10      196.97      179.06     17.17 o
   1  -4  10      780.58      789.84     33.03 o
   2  -4  10      142.58      139.25     17.45 o
   3  -4  10      265.32      251.84     23.04 o
   4  -4  10       95.92       96.34     17.38 o
   5  -4  10      128.59      157.68     20.36 o
   6  -4  10      363.41      345.31     28.57 o
  -7  -3  10       23.14       11.79     13.22 o
  -6  -3  10      275.52      281.20     26.89 o
  -5  -3  10      876.19      911.97     43.42 o
  -4  -3  10       21.67        5.21     13.09 o
  -3  -3  10      920.60      914.22     37.40 o
  -2  -3  10     1266.60     1289.67     42.74 o
  -1  -3  10       52.68       49.08      9.47 o
   0  -3  10     1053.82     1089.47     27.02 o
   1  -3  10      756.61      771.32     24.15 o
   2  -3  10       47.52       71.56     14.15 o
   3  -3  10      948.45      973.28     37.35 o
   4  -3  10       53.85       36.68     15.45 o
   5  -3  10      507.88      549.02     32.63 o
   6  -3  10      590.05      604.92     35.43 o
   7  -3  10        0.27       -0.68      9.43 o
  -7  -2  10       22.36        2.42     14.09 o
  -6  -2  10      361.72      369.48     29.63 o
  -5  -2  10      624.70      627.09     36.24 o
  -4  -2  10       42.56       32.77     13.10 o
  -3  -2  10      813.43      804.20     35.15 o
  -2  -2  10     1236.34     1263.66     40.56 o
  -1  -2  10      390.58      401.21     17.40 o
   0  -2  10      768.89      810.00     54.78 o
   1  -2  10       75.42       84.94     10.19 o
   2  -2  10      867.64      855.08     33.36 o
   3  -2  10     1596.03     1613.73     44.79 o
   4  -2  10        9.67       -3.97      9.87 o
   5  -2  10      257.95      255.56     22.54 o
   6  -2  10      674.84      733.94     36.37 o
   7  -2  10       65.07       68.46     18.43 o
   8  -2  10      355.88      397.78     32.17 o
  -7  -1  10      120.99      129.61     21.48 o
  -6  -1  10      180.64      173.72     31.04 o
  -5  -1  10      128.54      149.49     22.66 o
  -4  -1  10      310.56      280.94     28.14 o
  -3  -1  10      105.51      116.46     17.44 o
  -2  -1  10        5.55        6.89     11.73 o
  -1  -1  10      752.82      715.45     39.94 o
   0  -1  10       60.05       56.18     13.00 o
   1  -1  10      218.01      229.45     14.25 o
   2  -1  10      641.92      641.72     31.72 o
   3  -1  10      501.77      470.56     25.92 o
   4  -1  10      597.73      593.73     30.78 o
   5  -1  10      458.78      506.48     27.90 o
   6  -1  10      160.40      149.50     19.18 o
   7  -1  10      111.35      125.08     20.80 o
   8  -1  10      365.57      422.89     31.93 o
  -6   0  10       23.97       16.88     11.23 o
  -5   0  10      410.82      361.84     29.26 o
  -4   0  10      792.13      763.42     34.77 o
  -3   0  10      354.02      322.55     24.79 o
  -2   0  10     1496.58     1420.53     42.90 o
  -1   0  10      352.80      354.67     16.54 o
   0   0  10      200.51      175.11     18.66 o
   1   0  10      818.88      812.45     32.92 o
   2   0  10        6.93        2.85     11.54 o
   3   0  10       21.56       43.69     13.53 o
   4   0  10     1150.47     1135.86     38.25 o
   5   0  10      333.37      301.42     26.71 o
   6   0  10        4.83        6.14     11.29 o
   7   0  10      354.87      354.52     27.33 o
   8   0  10      132.55      135.33     21.48 o
   9   0  10        8.31       16.57     13.78 o
  -6   1  10      136.00       97.65     22.10 o
  -5   1  10      930.78      905.14     41.93 o
  -4   1  10      855.36      884.78     38.01 o
  -3   1  10      804.25      782.55     35.15 o
  -2   1  10     1073.02     1185.59     44.09 o
  -1   1  10      182.45      181.85     13.59 o
   0   1  10      772.95      746.94     34.66 o
   1   1  10     1029.99     1073.87     27.84 o
   2   1  10      237.87      228.12     20.37 o
   3   1  10       80.66       86.96     15.58 o
   4   1  10      656.15      659.18     29.48 o
   5   1  10        3.14       -1.43      9.31 o
   6   1  10      135.73      149.93     19.00 o
   7   1  10      355.26      361.79     26.09 o
   8   1  10        0.44       21.41     13.71 o
   9   1  10      293.64      318.47     30.24 o
  -6   2  10      188.68      198.43     24.90 o
  -5   2  10      335.95      343.86     27.08 o
  -4   2  10      107.25       81.13     18.00 o
  -3   2  10      612.48      639.30     34.75 o
  -2   2  10      500.18      501.59     28.34 o
  -1   2  10       54.38       42.95      9.06 o
   0   2  10      178.75      200.37     12.99 o
   1   2  10     1253.63     1294.50     33.90 o
   2   2  10       66.37       63.99     13.53 o
   3   2  10      369.66      382.38     26.03 o
   4   2  10     1054.05     1103.96     39.23 o
   5   2  10      133.24      119.14     16.95 o
   6   2  10      207.10      243.67     20.55 o
   7   2  10       29.77       60.76     15.08 o
   8   2  10      152.60      174.95     24.96 o
   9   2  10      690.44      738.40     40.85 o
  -5   3  10        3.57        4.10     11.79 o
  -4   3  10       53.73       47.60     18.81 o
  -3   3  10      459.51      467.85     29.89 o
  -2   3  10        4.99       20.79     10.30 o
  -1   3  10       26.43       28.05      9.14 o
   0   3  10      244.12      229.67     15.15 o
   1   3  10      163.55      158.03     13.26 o
   2   3  10      633.87      664.56     33.02 o
   3   3  10      230.84      238.98     21.55 o
   4   3  10      169.77      160.07     17.32 o
   5   3  10      943.69      913.31     36.10 o
   6   3  10      541.72      528.42     29.28 o
   7   3  10       50.19       21.41     14.77 o
   8   3  10      307.68      296.26     26.21 o
   9   3  10      381.52      386.14     35.22 o
  -4   4  10      420.51      469.30     30.75 o
  -3   4  10      128.07      120.68     19.00 o
  -2   4  10      302.75      261.37     27.64 o
  -1   4  10      512.77      530.96     21.09 o
   0   4  10       36.95       27.82     14.55 o
   1   4  10      133.40      158.22     14.00 o
   2   4  10     1383.65     1530.70     44.76 o
   3   4  10       45.05       65.60     14.15 o
   4   4  10     1294.58     1236.09     41.56 o
   5   4  10     1127.62     1131.44     41.48 o
   6   4  10      146.32      127.64     17.38 o
   7   4  10      217.85      206.78     23.53 o
   8   4  10      316.92      313.60     27.14 o
   9   4  10        0.26        3.72     10.92 o
  -4   5  10      127.33      167.73     22.47 o
  -3   5  10       23.05       26.07     13.65 o
  -2   5  10      698.55      663.70     37.18 o
  -1   5  10      503.98      503.39     21.29 o
   0   5  10       67.10       66.80     10.75 o
   1   5  10      849.92      829.46     25.07 o
   2   5  10     1217.20     1096.81     40.12 o
   3   5  10       36.49       35.19     18.37 o
   4   5  10      677.96      715.41     32.59 o
   5   5  10      748.69      674.98     33.71 o
   6   5  10      268.77      258.24     23.97 o
   7   5  10      754.62      774.15     39.86 o
   8   5  10       45.65       60.33     19.92 o
   9   5  10       86.34       58.47     22.22 o
  -3   6  10      133.66      121.36     20.98 o
  -2   6  10      262.55      267.59     25.59 o
  -1   6  10      171.65      194.42     17.48 o
   0   6  10      151.34      163.32     17.48 o
   1   6  10      691.54      691.39     25.30 o
   2   6  10      341.10      344.27     27.46 o
   3   6  10      342.74      305.26     27.46 o
   4   6  10      372.26      373.07     26.65 o
   5   6  10       20.97       30.84     15.27 o
   6   6  10      239.07      260.01     22.79 o
   7   6  10      374.48      387.20     31.87 o
   8   6  10       12.38       -1.86      9.74 o
   9   6  10      181.55      160.31     24.09 o
  -1   7  10       14.47       14.19     11.09 o
   0   7  10      205.68      203.60     20.21 o
   1   7  10       13.08       17.63     18.12 o
   2   7  10       13.16        8.94     13.84 o
   3   7  10      507.27      464.43     30.64 o
   4   7  10       36.14       17.63     17.32 o
   5   7  10      169.36      192.84     23.59 o
   6   7  10      175.62      209.29     22.23 o
   7   7  10        1.80       15.08     11.98 o
   8   7  10      153.31      131.61     23.90 o
   0   8  10      157.34      129.03     19.03 o
   1   8  10       72.11       92.32     12.72 o
   2   8  10      377.31      388.44     31.18 o
   3   8  10      101.20      117.32     22.35 o
   4   8  10      159.97      202.52     22.60 o
   5   8  10      423.42      431.67     32.24 o
   6   8  10       32.15        9.00     15.95 o
   7   8  10       94.51       85.91     20.17 o
   2   9  10      213.39      188.63     24.28 o
   3   9  10       10.59       20.23     11.67 o
   4   9  10      298.38      296.24     29.93 o
   5   9  10      199.02      177.95     24.90 o
   6   9  10       11.76       26.81     12.78 o
  -3  -7  11        1.22        9.62     12.16 o
  -2  -7  11       77.14       56.23     21.17 o
  -1  -7  11       36.72       33.81     13.32 o
   0  -7  11        7.20        5.64      8.17 o
   1  -7  11      204.49      186.63     18.04 o
  -5  -6  11       96.54      106.20     21.54 o
  -4  -6  11        0.33       -3.16      9.68 o
  -3  -6  11      296.39      321.40     28.82 o
  -2  -6  11      169.37      182.65     22.91 o
  -1  -6  11       11.65       -3.16      7.98 o
   0  -6  11      509.03      462.37     22.32 o
   1  -6  11      163.21      139.23     18.53 o
   2  -6  11      149.90      128.14     23.78 o
   3  -6  11      327.45      357.75     29.63 o
  -5  -5  11      126.49      141.16     22.72 o
  -4  -5  11       65.21       48.04     17.75 o
  -3  -5  11      758.18      822.68     40.61 o
  -2  -5  11      101.50       83.18     19.49 o
  -1  -5  11      451.21      465.00     38.06 o
   0  -5  11     1070.25     1048.21     32.15 o
   1  -5  11       93.75       80.12     13.41 o
   2  -5  11      620.92      546.80     33.44 o
   3  -5  11      444.72      402.49     32.06 o
   4  -5  11        0.16       -5.21     10.67 o
  -5  -4  11        1.27        4.78     10.43 o
  -4  -4  11      111.71      113.85     20.55 o
  -3  -4  11      714.76      694.90     39.24 o
  -2  -4  11       36.23       15.89     22.40 o
  -1  -4  11      759.18      797.99     26.93 o
   0  -4  11      376.67      360.83     18.94 o
   1  -4  11       70.95       57.05     14.60 o
   2  -4  11      973.00      975.38     39.95 o
   3  -4  11      172.97      208.43     23.59 o
   4  -4  11        0.32       -0.31     11.85 o
   5  -4  11      621.71      663.00     39.53 o
  -6  -3  11       55.04       64.42     16.76 o
  -5  -3  11      278.82      347.22     28.63 o
  -4  -3  11      401.38      425.57     29.45 o
  -3  -3  11        2.66       15.27     13.22 o
  -2  -3  11      268.24      261.03     23.66 o
  -1  -3  11      295.77      322.38     17.37 o
   0  -3  11       88.43       77.66     13.80 o
   1  -3  11      278.46      250.68     16.65 o
   2  -3  11      285.40      296.64     24.41 o
   3  -3  11       33.61       27.74     12.72 o
   4  -3  11       29.18       43.13     13.78 o
   5  -3  11       46.72       43.63     20.36 o
   6  -3  11       22.95       14.27     15.27 o
  -6  -2  11       17.09       29.17     15.27 o
  -5  -2  11      688.03      759.25     38.61 o
  -4  -2  11       74.18       70.14     22.97 o
  -3  -2  11       65.06       71.94     15.14 o
  -2  -2  11     1145.82     1249.37     43.65 o
  -1  -2  11       30.39       27.77     11.70 o
   0  -2  11      389.63      357.35     18.90 o
   1  -2  11       14.80       29.52      8.43 o
   2  -2  11       35.37       37.98     13.41 o
   3  -2  11      828.19      769.39     34.84 o
   4  -2  11      181.74      170.75     21.67 o
   5  -2  11       54.52       65.05     16.01 o
   6  -2  11      401.26      428.54     31.68 o
   7  -2  11      206.21      223.59     27.20 o
  -6  -1  11      148.66      165.63     23.47 o
  -5  -1  11      771.46      812.65     40.55 o
  -4  -1  11        0.77        4.47      8.56 o
  -3  -1  11      358.47      370.25     25.28 o
  -2  -1  11      366.12      352.69     26.65 o
  -1  -1  11        0.67       -3.60      6.51 o
   0  -1  11     1099.58     1060.05     28.41 o
   1  -1  11      215.85      224.39     23.35 o
   2  -1  11      177.24      170.38     19.87 o
   3  -1  11      931.02     1004.88     37.59 o
   4  -1  11      244.78      222.58     22.73 o
   5  -1  11      152.89      140.00     20.49 o
   6  -1  11     1045.28     1037.22     43.69 o
   7  -1  11      178.50      173.97     20.92 o
  -5   0  11       67.12       64.12     19.12 o
  -4   0  11      114.27      105.22     18.19 o
  -3   0  11      469.67      471.97     29.08 o
  -2   0  11       30.27        5.34     14.46 o
  -1   0  11      646.66      635.55     22.44 o
   0   0  11     1428.56     1441.72     31.41 o
   1   0  11        6.44       19.06     10.05 o
   2   0  11      116.68      157.81     17.13 o
   3   0  11     1271.66     1222.03     41.00 o
   4   0  11       22.99       27.00     11.61 o
   5   0  11      100.13       84.86     18.62 o
   6   0  11      396.78      475.96     31.19 o
   7   0  11       45.61       37.11     17.94 o
   8   0  11      363.14      405.92     31.18 o
  -5   1  11      108.18      109.56     20.30 o
  -4   1  11      528.13      524.96     34.55 o
  -3   1  11      112.33      127.13     18.25 o
  -2   1  11      136.44      136.46     18.44 o
  -1   1  11      764.66      767.08     25.57 o
   0   1  11      167.00      150.94     12.73 o
   1   1  11      527.33      551.21     21.10 o
   2   1  11      301.86      307.17     24.29 o
   3   1  11      218.01      228.22     21.11 o
   4   1  11       65.77       70.14     15.46 o
   5   1  11      357.01      375.29     26.59 o
   6   1  11       77.78       76.04     15.83 o
   7   1  11      109.90       95.35     19.24 o
   8   1  11      252.16      245.29     27.14 o
  -5   2  11      206.29      224.76     27.88 o
  -4   2  11      586.68      620.56     37.23 o
  -3   2  11        0.79      -12.75      8.50 o
  -2   2  11      732.37      713.57     37.13 o
  -1   2  11      236.28      249.29     16.01 o
   0   2  11        6.12       16.68     10.19 o
   1   2  11      791.99      837.28     24.83 o
   2   2  11       32.19       30.47     12.16 o
   3   2  11      115.07       96.35     16.33 o
   4   2  11      793.76      800.89     38.26 o
   5   2  11      557.74      516.19     31.02 o
   6   2  11      183.57      187.82     20.49 o
   7   2  11      633.84      671.59     37.74 o
   8   2  11        1.90       -0.31      9.56 o
  -4   3  11      246.78      252.49     28.38 o
  -3   3  11       67.75       72.50     16.39 o
  -2   3  11      843.69      887.25     39.50 o
  -1   3  11       26.77       14.68      8.97 o
   0   3  11      137.69      139.02     15.18 o
   1   3  11      712.35      715.04     24.13 o
   2   3  11       56.06       65.85     14.40 o
   3   3  11      172.64      163.61     18.81 o
   4   3  11      921.32      879.72     36.53 o
   5   3  11       12.55        2.67     11.42 o
   6   3  11      477.54      479.24     29.95 o
   7   3  11      256.41      242.26     27.26 o
   8   3  11        1.17       -2.73     13.84 o
  -3   4  11      126.31      153.64     21.04 o
  -2   4  11      249.83      234.49     24.03 o
  -1   4  11      126.26      135.66     13.87 o
   0   4  11      403.20      390.57     24.01 o
   1   4  11      234.17      230.58     22.23 o
   2   4  11       68.78       63.12     17.26 o
   3   4  11      195.16      217.39     20.18 o
   4   4  11      117.01      133.96     18.06 o
   5   4  11      160.27      154.35     27.88 o
   6   4  11      785.42      787.60     37.50 o
   7   4  11        1.24       12.23     12.41 o
   8   4  11       32.98       34.13     16.07 o
  -2   5  11       37.31       54.61     16.14 o
  -1   5  11      575.51      557.69     24.89 o
   0   5  11       66.80       85.70     14.80 o
   1   5  11       53.48       54.28     11.56 o
   2   5  11      995.16      916.46     39.40 o
   3   5  11      294.24      310.37     25.22 o
   4   5  11      184.78      202.29     22.85 o
   5   5  11      371.85      369.20     29.51 o
   6   5  11      212.59      194.91     22.97 o
   7   5  11      100.80      117.13     26.57 o
   8   5  11      102.69      104.90     17.75 o
  -1   6  11      598.47      598.86     27.07 o
   0   6  11        0.33       11.33      9.40 o
   1   6  11      307.39      305.89     18.76 o
   2   6  11      580.12      565.95     35.68 o
   3   6  11       54.75       51.08     15.52 o
   4   6  11      387.18      381.20     29.51 o
   5   6  11      522.02      485.87     31.26 o
   6   6  11        0.03       15.95     11.67 o
   7   6  11      295.91      299.23     28.82 o
   8   6  11       79.37       80.69     18.43 o
   0   7  11        1.77        4.07      7.80 o
   1   7  11       76.94       92.69     21.26 o
   2   7  11      192.91      256.30     24.77 o
   3   7  11        2.29        1.24     10.98 o
   4   7  11      193.56      192.04     25.08 o
   5   7  11       34.60       41.77     14.89 o
   6   7  11       45.22       39.29     13.16 o
   7   7  11      418.92      448.97     34.04 o
   2   8  11        1.45        2.67     11.48 o
   3   8  11       52.63       27.74     13.96 o
   4   8  11       82.66      113.53     20.55 o
   5   8  11       48.22       55.42     16.51 o
   6   8  11      126.50      118.57     27.87 o
  -2  -6  12      135.93       95.35     23.09 o
  -1  -6  12       31.47       16.58     15.64 o
   0  -6  12        0.20        3.64      8.49 o
   1  -6  12      139.45      157.02     34.76 o
  -4  -5  12        4.10       -7.88      8.44 o
  -3  -5  12      125.46      139.67     20.55 o
  -2  -5  12      224.18      268.93     24.34 o
  -1  -5  12       23.73       19.51     10.30 o
   0  -5  12      372.11      346.50     20.54 o
   1  -5  12      420.71      403.36     22.21 o
   2  -5  12        0.05        2.73     12.66 o
   3  -5  12      106.30      123.46     19.74 o
  -4  -4  12        1.89        6.14     10.55 o
  -3  -4  12      634.30      606.52     38.98 o
  -2  -4  12      251.03      234.24     25.40 o
  -1  -4  12       18.68       27.99     10.68 o
   0  -4  12      346.13      362.96     19.83 o
   1  -4  12      423.20      439.04     21.78 o
   2  -4  12      156.58      133.04     24.15 o
   3  -4  12      500.14      512.47     32.87 o
   4  -4  12       71.88      101.42     19.74 o
  -4  -3  12       62.73       59.77     17.50 o
  -3  -3  12      285.61      294.31     25.96 o
  -2  -3  12      501.53      521.38     34.74 o
  -1  -3  12      198.02      153.37     16.88 o
   0  -3  12      221.09      238.22     16.53 o
   1  -3  12       56.22       56.78     11.35 o
   2  -3  12      242.58      244.05     22.48 o
   3  -3  12      321.34      331.49     30.87 o
   4  -3  12        5.31       10.12     12.54 o
   5  -3  12      296.21      333.44     29.50 o
  -4  -2  12      133.50      161.16     23.78 o
  -3  -2  12       45.70       68.95     15.70 o
  -2  -2  12       50.26       51.33     16.94 o
  -1  -2  12      258.08      281.51     26.64 o
   0  -2  12      113.67      138.89     13.32 o
   1  -2  12        8.66        6.06      7.92 o
   2  -2  12      356.17      306.07     28.33 o
   3  -2  12        0.08       -6.70     10.05 o
   4  -2  12      170.20      180.42     25.95 o
   5  -2  12      107.95      119.24     18.37 o
   6  -2  12       70.19       61.32     17.13 o
  -4  -1  12      251.92      327.63     26.45 o
  -3  -1  12       23.18        7.32     12.78 o
  -2  -1  12      384.06      353.74     28.39 o
  -1  -1  12      399.52      396.32     20.10 o
   0  -1  12      186.76      181.43     32.29 o
   1  -1  12      466.38      470.00     21.07 o
   2  -1  12      263.89      262.83     23.85 o
   3  -1  12       52.62       40.84     13.90 o
   4  -1  12      512.94      527.82     31.26 o
   5  -1  12        2.08       -0.68     10.61 o
   6  -1  12      151.18      189.66     23.28 o
   7  -1  12      384.24      417.93     32.61 o
  -4   0  12      109.57      130.48     19.80 o
  -3   0  12      188.87      179.62     23.22 o
  -2   0  12      377.35      390.07     29.32 o
  -1   0  12      293.28      295.72     17.99 o
   0   0  12      636.25      656.36     24.52 o
   1   0  12      844.38      864.67     27.00 o
   2   0  12       18.63       16.69     12.23 o
   3   0  12      947.82      959.72     39.52 o
   4   0  12      852.57      852.34     41.12 o
   5   0  12       19.82        8.81     13.16 o
   6   0  12      400.96      396.29     31.37 o
   7   0  12      304.25      281.84     27.51 o
  -4   1  12        3.83      -12.66      8.44 o
  -3   1  12      498.12      476.31     32.62 o
  -2   1  12      102.28       93.30     17.75 o
  -1   1  12        1.73       -1.72      7.20 o
   0   1  12      912.01      896.80     43.40 o
   1   1  12      328.98      302.27     18.78 o
   2   1  12      272.41      304.45     29.44 o
   3   1  12      897.55      927.85     43.80 o
   4   1  12      352.72      364.71     27.33 o
   5   1  12      128.99      121.12     18.87 o
   6   1  12      197.29      195.77     21.98 o
   7   1  12       89.31       69.58     19.49 o
  -3   2  12      305.30      300.29     28.57 o
  -2   2  12       12.96       33.57     13.90 o
  -1   2  12      592.79      552.77     23.51 o
   0   2  12      633.69      660.70     24.48 o
   1   2  12       29.36       22.82     11.42 o
   2   2  12      385.87      357.67     30.07 o
   3   2  12        6.80       -4.34      9.06 o
   4   2  12      104.74      102.73     17.07 o
   5   2  12      153.20      157.13     20.55 o
   6   2  12        1.77      -12.10      8.07 o
   7   2  12        0.63        0.43      9.99 o
  -3   3  12       80.29      110.23     18.06 o
  -2   3  12      185.76      167.39     23.28 o
  -1   3  12      269.29      285.77     19.08 o
   0   3  12       95.09       87.51     14.09 o
   1   3  12      718.35      734.39     27.30 o
   2   3  12      260.60      278.47     26.08 o
   3   3  12      203.99      195.16     24.71 o
   4   3  12      315.67      380.32     31.30 o
   5   3  12      174.20      236.55     27.81 o
   6   3  12      174.20      193.27     23.03 o
   7   3  12      182.40      157.39     23.59 o
  -2   4  12      263.80      233.80     28.94 o
  -1   4  12       39.55       48.30     14.92 o
   0   4  12       98.62       97.72     26.29 o
   1   4  12      493.48      514.52     23.78 o
   2   4  12      152.59      164.21     20.55 o
   3   4  12      273.96      289.16     28.13 o
   4   4  12      495.26      472.23     30.64 o
   5   4  12      247.05      252.43     25.15 o
   6   4  12      146.16      159.61     21.73 o
   7   4  12      598.12      542.61     39.47 o
  -1   5  12        0.00        3.42      7.84 o
   0   5  12      203.14      227.81     30.08 o
   1   5  12      244.82      248.77     36.36 o
   2   5  12        0.07       -2.98      9.87 o
   3   5  12      258.63      246.54     25.40 o
   4   5  12      125.25      147.00     20.80 o
   5   5  12       94.70       61.20     15.58 o
   6   5  12      270.18      286.35     26.46 o
   7   5  12      275.49      236.11     28.75 o
   0   6  12      204.05      205.42     17.85 o
   1   6  12        2.70        9.25      8.03 o
   2   6  12       77.42       97.26     19.37 o
   3   6  12      107.49      110.12     20.98 o
   4   6  12        1.81       14.40     14.02 o
   5   6  12       85.89       80.51     17.38 o
   6   6  12       63.87       69.95     18.25 o
   2   7  12      268.80      231.26     27.39 o
   3   7  12       44.59       44.62     17.56 o
   4   7  12      121.88      165.43     21.29 o
   5   7  12       75.02       55.24     18.25 o
  -2  -4  13      198.20      240.72     25.46 o
  -1  -4  13       84.39       68.08     12.60 o
   0  -4  13        0.94        2.64      7.40 o
   1  -4  13      132.64      143.13     16.44 o
   2  -4  13       61.68       73.18     17.13 o
  -3  -3  13      128.52      115.03     19.24 o
  -2  -3  13      604.55      615.34     36.11 o
  -1  -3  13       19.55       16.33      9.14 o
   0  -3  13      129.47      141.58     15.35 o
   1  -3  13      445.37      444.05     22.75 o
   2  -3  13       28.79       35.13     13.59 o
   3  -3  13      341.88      361.31     29.19 o
   4  -3  13       98.66       95.47     19.93 o
  -3  -2  13       91.42       83.24     20.36 o
  -2  -2  13      396.65      404.72     31.87 o
  -1  -2  13        9.87       10.59      8.81 o
   0  -2  13      447.29      422.02     32.84 o
   1  -2  13      284.29      288.87     18.95 o
   2  -2  13       68.31       73.80     27.00 o
   3  -2  13      673.79      693.75     40.60 o
   4  -2  13       14.86       21.47     17.69 o
   5  -2  13      209.25      169.07     28.69 o
  -3  -1  13      115.53      123.28     23.53 o
  -2  -1  13       12.69       -0.06     12.35 o
  -1  -1  13      143.18      149.30     34.30 o
   0  -1  13      146.07      127.85     15.64 o
   1  -1  13       58.99       54.91     11.67 o
   2  -1  13      375.36      368.07     29.20 o
   3  -1  13      330.47      311.12     27.14 o
   4  -1  13       78.27       97.32     17.32 o
   5  -1  13      140.53      153.15     24.02 o
  -3   0  13        1.44       -5.21      8.50 o
  -2   0  13      255.54      257.59     24.53 o
  -1   0  13      551.57      517.39     24.63 o
   0   0  13        0.15        2.75      8.45 o
   1   0  13      441.21      434.31     21.60 o
   2   0  13      238.25      247.46     25.96 o
   3   0  13        3.13        5.59     12.35 o
   4   0  13      440.56      482.94     32.93 o
   5   0  13       71.05       94.96     25.32 o
   6   0  13       10.83        7.20     12.29 o
  -2   1  13      610.61      571.84     35.31 o
  -1   1  13      376.31      361.04     36.22 o
   0   1  13      100.47      119.18     12.73 o
   1   1  13      738.17      777.68     38.06 o
   2   1  13      176.16      170.99     23.97 o
   3   1  13      134.46      115.34     24.65 o
   4   1  13      725.36      724.34     41.72 o
   5   1  13       16.68        1.74     12.29 o
   6   1  13       78.76       90.50     21.66 o
  -2   2  13      178.27      177.13     25.89 o
  -1   2  13        7.18       11.65      8.31 o
   0   2  13      147.50      144.13     24.65 o
   1   2  13      598.96      573.80     33.35 o
   2   2  13        0.02       16.26     16.20 o
   3   2  13      219.32      251.98     24.22 o
   4   2  13      486.57      438.83     33.31 o
   5   2  13       57.16       55.61     18.12 o
   6   2  13      261.52      262.62     26.33 o
  -1   3  13       78.82       71.93     12.34 o
   0   3  13       72.46       61.71     12.31 o
   1   3  13        1.73        3.43     16.69 o
   2   3  13      218.46      222.17     25.96 o
   3   3  13      105.33       93.61     18.31 o
   4   3  13        0.84        5.71     11.67 o
   5   3  13      232.22      263.03     25.33 o
   6   3  13      160.98      152.35     21.98 o
   0   4  13       20.34       32.77     10.45 o
   1   4  13       86.40       73.72     15.99 o
   2   4  13      445.77      470.70     32.62 o
   3   4  13        3.67       13.03     11.17 o
   4   4  13      369.30      398.73     30.81 o
   5   4  13      146.61      150.23     21.73 o
   6   4  13        0.91       13.59     11.73 o
   1   5  13      224.64      240.62     18.65 o
   2   5  13      408.88      396.34     31.74 o
   3   5  13       18.30        0.81     13.16 o
   4   5  13      196.56      216.50     27.69 o
   5   5  13      171.63      145.52     21.61 o
   0  -2  14      112.14      124.15     37.65 o
   1  -2  14      154.65      128.76     16.99 o
   2  -2  14       39.22       34.44     15.21 o
   0  -1  14      337.89      320.07     20.34 o
   1  -1  14      141.06      134.67     24.09 o
   2  -1  14       10.24      -10.05      6.95 o
   3  -1  14      480.86      406.98     34.24 o
   0   0  14      245.91      229.30     18.75 o
   1   0  14       30.02       19.40      9.89 o
   2   0  14       55.42       31.65     28.36 o
   3   0  14      499.48      473.30     36.85 o
   4   0  14       37.01       29.17     17.87 o
   0   1  14      114.27       91.35     16.39 o
   1   1  14      147.44      164.01     16.74 o
   2   1  14      134.00      147.00     21.79 o
   3   1  14       29.22       34.13     14.83 o
   4   1  14       25.34        6.58     15.70 o
   1   2  14      372.99      458.16     23.07 o
   2   2  14       87.44       84.85     21.60 o
   3   2  14       36.77       33.45     23.58 o
   4   2  14      379.84      416.68     31.99 o
   2   3  14       35.86       35.93     15.02 o
   3   3  14       89.72       53.94     20.61 o
 
